# Supplementary material for: Staphylococcus aureus Releases Proinflammatory Membrane Vesicles To Resist Antimicrobial Fatty Acids
Source: mSphere. 2020 Sep 30;5(5):e00804-20. doi: 10.1128/mSphere.00804-20 (PMC7529438; doi:10.1128/mSphere.00804-20)
Supplement: DATA SET S1 [file mSphere.00804-20-sd001.xlsx]

## Sheet: MV proteins
Protein IDs	Protein descriptions	log2(fold change)	adjusted P value	Subcellular localization	LFQ intensity CONTROL1	LFQ intensity CONTROL2	LFQ intensity CONTROL3	LFQ intensity LA1	LFQ intensity LA2	LFQ intensity LA3
Q2FH87	sp|Q2FH87|MSCL_STAA3 Large-conductance mechanosensitive channel GN=mscL PE=3 SV=2	8.95212	5.79e-08	Membrane	0	0	0	196150000	192920000	258530000
Q2FEK3	sp|Q2FEK3|URE1_STAA3 Urease subunit alpha GN=ureC	8.51969	5.55e-08	Extracellular	0	0	0	171230000	143370000	162150000
A0A0H2XHW2	tr|A0A0H2XHW2|A0A0H2XHW2_STAA3 Antigen, 67 kDa GN=SAUSA300_0108	8.00684	3.83e-05	Cytoplasm	0	0	1617200	208910000	192800000	127410000
A0A0H2XF17	tr|A0A0H2XF17|A0A0H2XF17_STAA3 Putative lipoprotein GN=SAUSA300_1106	7.94041	5.79e-08	Membrane	0	0	0	97871000	119810000	101780000
A0A0H2XKB1	tr|A0A0H2XKB1|A0A0H2XKB1_STAA3 Uncharacterized protein GN=SAUSA300_2257	7.30966	5.55e-08	Cytoplasm	0	0	0	70457000	70749000	64498000
A0A0H2XEM3	tr|A0A0H2XEM3|A0A0H2XEM3_STAA3 ATP synthase gamma chain GN=atpG	7.20985	1.88e-07	Membrane	0	0	0	62389000	53310000	78548000
A0A0H2XEM4;A0A0H2XJM2	tr|A0A0H2XEM4|A0A0H2XEM4_STAA3 Type I restriction-modification system, M subunit GN=hsdM ;tr|A0A0H2XJM2|A0A0H2XJM2_STAA3 Type I restriction-modification system, M subunit	7.181	5.55e-08	Cytoplasm	0	0	0	63925000	65296000	58944000
A0A0H2XG38	tr|A0A0H2XG38|A0A0H2XG38_STAA3 Uncharacterized protein GN=SAUSA300_1904	7.03408	1.21e-07	Cytoplasm	0	0	0	50576000	68117000	52616000
Q2FKQ0	sp|Q2FKQ0|GYRA_STAA3 DNA gyrase subunit A GN=gyrA	6.77263	5.79e-08	Cytoplasm	0	0	0	50966000	46328000	44574000
A0A0H2XFW2	tr|A0A0H2XFW2|A0A0H2XFW2_STAA3 Usp domain-containing protein GN=SAUSA300_1652	6.75373	6.84e-08	Cytoplasm	0	0	0	51626000	48308000	40574000
Q2FH26	sp|Q2FH26|ODO2_STAA3 Dihydrolipoyllysine-residue succinyltransferase component of 2-oxoglutarate dehydrogenase complex GN=odhB	6.7118	0.00100056	Cytoplasm	0	0	4557800	104570000	98089000	95431000
Q2FHD8	sp|Q2FHD8|GLPD_STAA3 Aerobic glycerol-3-phosphate dehydrogenase GN=glpD	6.57016	5.79e-08	Cytoplasm	0	0	0	39178000	39199000	44982000
Q2FIA8	sp|Q2FIA8|ADDA_STAA3 ATP-dependent helicase/nuclease subunit A GN=addA	6.42415	5.55e-08	Cytoplasm	0	0	0	38826000	36140000	36340000
A0A0H2XI10	tr|A0A0H2XI10|A0A0H2XI10_STAA3 Glycosyl transferase, group 1 family protein GN=SAUSA300_0549	6.35062	5.79e-08	Extracellular	0	0	0	37191000	36411000	32316000
A0A0H2XET3	tr|A0A0H2XET3|A0A0H2XET3_STAA3 Uncharacterized protein GN=SAUSA300_1440	6.26904	1.21e-07	Extracellular	0	0	0	28540000	37454000	34551000
Q2FIA9	sp|Q2FIA9|ADDB_STAA3 ATP-dependent helicase/deoxyribonuclease subunit B GN=addB	6.16157	5.55e-08	Cytoplasm	0	0	0	31638000	30956000	30158000
Q2FG58	sp|Q2FG58|RL20_STAA3 50S ribosomal protein L20 GN=rplT	5.93605	2.48e-07	Cytoplasm	0	0	0	27828000	30330000	21895000
Q2FIN9	sp|Q2FIN9|HPF_STAA3 Ribosome hibernation promotion factor GN=hpf	5.90402	5.79e-08	Cytoplasm	0	0	0	26882000	26895000	23913000
Q2FFR1	sp|Q2FFR1|TRAP_STAA3 Signal transduction protein TRAP GN=traP	5.76307	5.79e-08	Extracellular	0	0	0	22812000	22884000	24705000
A0A0H2XGB8	tr|A0A0H2XGB8|A0A0H2XGB8_STAA3 Putative lipoprotein GN=SAUSA300_0303	5.68459	5.79e-08	Membrane	0	0	0	23885000	20478000	22397000
Q2FF00	sp|Q2FF00|RPOE_STAA3 Probable DNA-directed RNA polymerase subunit delta GN=rpoE	5.56533	6.84e-08	Cytoplasm	0	0	0	22544000	18997000	19961000
Q2FF21	sp|Q2FF21|ATPD_STAA3 ATP synthase subunit delta GN=atpH	5.52091	4.91e-07	Membrane	0	0	0	16269000	20000000	23955000
Q2FG18	sp|Q2FG18|RS4_STAA3 30S ribosomal protein S4 GN=rpsD	5.44231	5.79e-08	Cytoplasm	0	0	0	18501000	17717000	20194000
A0A0H2XFU7	tr|A0A0H2XFU7|A0A0H2XFU7_STAA3 Aldehyde dehydrogenase GN=aldA2	5.39406	0.000294817	Membrane	0	1965900	1709900	47022000	43078000	53284000
A0A0H2XI93	tr|A0A0H2XI93|A0A0H2XI93_STAA3 Acetyltransferase, GNAT family GN=SAUSA300_1980	5.36013	6.84e-08	Cytoplasm	0	0	0	16228000	19050000	18048000
A0A0H2XDI6	tr|A0A0H2XDI6|A0A0H2XDI6_STAA3 Putative restriction/modification system specificity protein GN=SAUSA300_0406	5.32708	5.79e-08	Extracellular	0	0	0	16549000	17837000	17646000
A0A0H2XH22	tr|A0A0H2XH22|A0A0H2XH22_STAA3 Putative glycerophosphoryl diester phosphodiesterase GN=SAUSA300_0030	5.20314	5.79e-08	Cytoplasm	0	0	0	15395000	15352000	17032000
A0A0H2XFE1	tr|A0A0H2XFE1|A0A0H2XFE1_STAA3 PepSY domain-containing protein GN=SAUSA300_1692	5.10716	6.52e-08	Extracellular	0	0	0	14014000	14760000	15940000
Q2FEM9	sp|Q2FEM9|FEMX_STAA3 Lipid II:glycine glycyltransferase GN=femX	5.08481	5.79e-08	Cytoplasm	0	0	0	14043000	14332000	15638000
A0A0H2XKI8	tr|A0A0H2XKI8|A0A0H2XKI8_STAA3 Aminotransferase, class V GN=SAUSA300_1579	5.07789	1.13e-07	Cytoplasm	0	0	0	14023000	13608000	16258000
A0A0H2XHR7	tr|A0A0H2XHR7|A0A0H2XHR7_STAA3 CDP-diacylglycerol--glycerol-3-phosphate 3-phosphatidyltransferase GN=pgsA	4.925	5.79e-08	Membrane	0	0	0	13663000	12583000	13131000
A0A0H2XI83	tr|A0A0H2XI83|A0A0H2XI83_STAA3 Uncharacterized protein GN=SAUSA300_1351	4.89681	5.99e-07	Membrane	0	0	0	11588000	11642000	15781000
A0A0H2XKJ6	tr|A0A0H2XKJ6|A0A0H2XKJ6_STAA3 Uncharacterized protein GN=SAUSA300_2289	4.86565	5.79e-08	Membrane	0	0	0	12096000	13025000	12665000
A0A0H2XG66	sp|A0A0H2XG66|ESSB_STAA3 Type VII secretion system protein EssB GN=essB	4.83498	8.43e-08	Membrane	0	0	0	11350000	12683000	13005000
A0A0H2XID8	tr|A0A0H2XID8|A0A0H2XID8_STAA3 YycH protein GN=SAUSA300_0022	4.81574	5.79e-08	Extracellular	0	0	0	12707000	12188000	11614000
A0A0H2XGR4	tr|A0A0H2XGR4|A0A0H2XGR4_STAA3 DNA polymerase I GN=polA	4.78614	0.000183597	Cytoplasm	2263900	2275800	7303100	90194000	91879000	95372000
Q2FI70	sp|Q2FI70|NADK_STAA3 NAD kinase GN=nadK	4.77152	0.00498156	Cytoplasm	0	0	4734500	29197000	24748000	24895000
A0A0H2XF50	tr|A0A0H2XF50|A0A0H2XF50_STAA3 DNA-binding protein HU GN=hup	4.75095	2.46e-06	Cytoplasm	0	0	0	13909000	12996000	8696300
Q2FG88	sp|Q2FG88|TGT_STAA3 Queuine tRNA-ribosyltransferase GN=tgt	4.6887	3.85e-07	Cytoplasm	0	0	0	11644000	12510000	9481200
Q2FG23	sp|Q2FG23|THII_STAA3 Probable tRNA sulfurtransferase GN=thiI	4.67052	6.74e-08	Cytoplasm	0	0	0	11574000	11007000	10439000
A0A0H2XKA0	tr|A0A0H2XKA0|A0A0H2XKA0_STAA3 Putative teichoic acid biosynthesis protein F GN=SAUSA300_0248	4.64172	1.96e-07	Membrane	0	0	0	10996000	9610300	11853000
A0A0H2XIK8	tr|A0A0H2XIK8|A0A0H2XIK8_STAA3 Type I restriction-modification enzyme, S subunit GN=hsdS	4.55715	5.79e-08	Extracellular	0	0	0	10228000	10089000	10181000
Q2FDQ4	sp|Q2FDQ4|ALF1_STAA3 Fructose-bisphosphate aldolase class 1 GN=fda	4.55101	2.04e-07	Cytoplasm	0	0	0	11127000	9030100	10323000
Q2FEK4	sp|Q2FEK4|URE2_STAA3 Urease subunit beta GN=ureB	4.52438	6.52e-08	Cytoplasm	0	0	0	10365000	9825200	9636400
A0A0H2XFB6	tr|A0A0H2XFB6|A0A0H2XFB6_STAA3 3-hydroxyacyl-CoA dehydrogenase GN=SAUSA300_0226	4.51419	5.79e-08	Cytoplasm	0	0	0	10071000	9674500	9861200
A0A0H2XG76	tr|A0A0H2XG76|A0A0H2XG76_STAA3 Dihydrolipoamide acetyltransferase component of pyruvate dehydrogenase complex GN=SAUSA300_1464	4.43843	6.72e-08	Wall	0	0	0	9584700	8956300	9560900
A0A0H2XI37	tr|A0A0H2XI37|A0A0H2XI37_STAA3 Esterase-like protein GN=SAUSA300_2296	4.41431	5.79e-08	Cytoplasm	0	0	0	9380600	9181000	9063700
Q2FDE7	sp|Q2FDE7|RNPA_STAA3 Ribonuclease P protein component GN=rnpA	4.41142	3.13e-07	Cytoplasm	0	0	0	10566000	8388300	8754600
A0A0H2XHU1	tr|A0A0H2XHU1|A0A0H2XHU1_STAA3 Succinate dehydrogenase, flavoprotein subunit GN=sdhA	4.40003	2.82e-07	Cytoplasm	0	0	0	8514900	8523400	10441000
A0A0H2XH30	tr|A0A0H2XH30|A0A0H2XH30_STAA3 Peptidase, M20/M25/M40 family GN=SAUSA300_0105	4.39975	4.49e-07	Cytoplasm	0	0	0	9994300	9749800	7771900
Q2FHI8	sp|Q2FHI8|TOP1_STAA3 DNA topoisomerase 1 GN=topA PE=3 SV=2	4.38627	2.04e-07	Cytoplasm	0	0	0	10065000	8799500	8314400
Q2FDY9	sp|Q2FDY9|F16PC_STAA3 Fructose-1,6-bisphosphatase class 3 GN=fbp	4.3701	6.47e-05	Cytoplasm	1256800	1901800	2988200	49820000	40011000	31685000
Q2FFS9	sp|Q2FFS9|SPLA_STAA3 Serine protease SplA GN=splA	4.36983	4.59e-07	Extracellular	0	0	0	9970600	9346200	7636700
A0A0H2XJX6	tr|A0A0H2XJX6|A0A0H2XJX6_STAA3 Aminotransferase, class V GN=SAUSA300_1669	4.2884	0.0130096	Cytoplasm	0	0	6514800	22368000	21900000	18503000
Q2FHZ0	sp|Q2FHZ0|Y990_STAA3 UPF0356 protein SAUSA300_0990 GN=SAUSA300_0990	4.27665	1.63e-06	Cytoplasm	0	0	0	7235300	10519000	7703300
A0A0H2XF10	tr|A0A0H2XF10|A0A0H2XF10_STAA3 Glycosyl transferase, group 2 family protein GN=SAUSA300_0252	4.12533	2.22e-06	Cytoplasm	0	0	0	8498600	5912700	8517600
Q2FI55	sp|Q2FI55|HTRAL_STAA3 Serine protease HtrA-like GN=SAUSA300_0923	4.12479	9.42e-06	Membrane	0	0	0	7106400	5779700	10409000
A0A0H2XJG3	tr|A0A0H2XJG3|A0A0H2XJG3_STAA3 Dihydrolipoamide acetyltransferase component of pyruvate dehydrogenase complex GN=SAUSA300_0995	4.12142	5.29e-05	Cytoplasm	43581000	43780000	92576000	969760000	1054099968	911049984
Q2FEI5	sp|Q2FEI5|FDHL_STAA3 Putative formate dehydrogenase SAUSA300_2258 GN=SAUSA300_2258	4.04557	0.000212661	Cytoplasm	22457000	26262000	66481000	575080000	558950016	549280000
A0A0H2XGB2	tr|A0A0H2XGB2|A0A0H2XGB2_STAA3 Rhodanese domain-containing protein GN=SAUSA300_1495	4.03977	4.49e-07	Cytoplasm	0	0	0	6543500	6694500	8178100
A0A0H2XHF0	tr|A0A0H2XHF0|A0A0H2XHF0_STAA3 Carboxylic ester hydrolase GN=pnbA	3.99193	1.23e-07	Extracellular	0	0	0	7216000	6953200	6464000
A0A0H2XDY2	tr|A0A0H2XDY2|A0A0H2XDY2_STAA3 Fructose specific permease GN=fruA	3.91827	2.2e-05	Membrane	0	0	0	5444200	5286100	9669200
A0A0H2XI51	tr|A0A0H2XI51|A0A0H2XI51_STAA3 HTH deoR-type domain-containing protein GN=SAUSA300_2261	3.90783	2.04e-07	Cytoplasm	0	0	0	6795500	5926000	6761600
Q2FES2	sp|Q2FES2|RS9_STAA3 30S ribosomal protein S9 GN=rpsI	3.88863	5.99e-07	Cytoplasm	0	0	0	6791600	6985500	5514700
A0A0H2XH62	tr|A0A0H2XH62|A0A0H2XH62_STAA3 D-lactate dehydrogenase GN=ddh	3.87871	4.83e-07	Cytoplasm	0	0	0	6386100	7131300	5627600
A0A0H2XF36	tr|A0A0H2XF36|A0A0H2XF36_STAA3 Uncharacterized protein GN=SAUSA300_2169	3.87155	1.69e-06	Membrane	0	0	0	6702300	7289800	5168000
Q2FEK5	sp|Q2FEK5|URE3_STAA3 Urease subunit gamma GN=ureA	3.86044	6.22e-07	Cytoplasm	0	0	0	7267800	5955500	5700500
A0A0H2XH31	tr|A0A0H2XH31|A0A0H2XH31_STAA3 Amino acid ABC transporter, permease/substrate-binding protein GN=SAUSA300_1808	3.82031	0.070996	Membrane	0	0	0	0	18446000	28496000
Q2FDV3	sp|Q2FDV3|ROCA_STAA3 1-pyrroline-5-carboxylate dehydrogenase GN=rocA	3.75806	0.000314193	Cytoplasm	8081700	13675000	22482000	248150000	181870000	136350000
A0A0H2XGB6	tr|A0A0H2XGB6|A0A0H2XGB6_STAA3 ABC transporter, permease protein GN=SAUSA300_2358	3.73022	2.73e-06	Membrane	0	0	0	4766600	5604900	7044600
Q2FG30	sp|Q2FG30|Y1654_STAA3 Uncharacterized peptidase SAUSA300_1654 GN=SAUSA300_1654	3.69203	6.37e-06	Cytoplasm	0	0	0	5412800	7199400	4460900
A0A0H2XIF6	tr|A0A0H2XIF6|A0A0H2XIF6_STAA3 Putative lipoprotein GN=SAUSA300_0203	3.65944	6.88e-06	Membrane	4174700	5765900	5749700	67168000	55207000	75298000
Q2FH47	sp|Q2FH47|CVFB_STAA3 Conserved virulence factor B GN=cvfB	3.646	1.33e-06	Cytoplasm	0	0	0	5038700	6446000	4863700
A0A0H2XK17	tr|A0A0H2XK17|A0A0H2XK17_STAA3 Putative helicase GN=SAUSA300_2431	3.64057	0.0231762	Membrane	0	0	6056600	12452000	17548000	10026000
Q2FJ70	sp|Q2FJ70|HPS_STAA3 3-hexulose-6-phosphate synthase GN=SAUSA300_0555	3.60585	3.5e-07	Cytoplasm	0	0	0	5386100	5667900	4760100
A0A0H2XGV4	tr|A0A0H2XGV4|A0A0H2XGV4_STAA3 Putative serine protease HtrA GN=SAUSA300_1674	3.56503	2.52e-06	Membrane	0	0	0	4523600	4684400	6299600
A0A0H2XGW2	tr|A0A0H2XGW2|A0A0H2XGW2_STAA3 Transcription regulatory protein GN=SAUSA300_2326	3.5373	2.82e-07	Extracellular	0	0	0	5062500	5385100	4622200
A0A0H2XJK3;A0A0H2XGD1	tr|A0A0H2XJK3|A0A0H2XJK3_STAA3 Conserved hypothetical phage protein GN=SAUSA300_1965 ;tr|A0A0H2XGD1|A0A0H2XGD1_STAA3 PhiSLT ORF78-like protein GN	3.52515	0.00276033	Extracellular	0	0	2015300	8598400	8801600	7576900
A0A0H2XE52	tr|A0A0H2XE52|A0A0H2XE52_STAA3 Uncharacterized protein GN=SAUSA300_0214	3.46401	1.47e-07	Cytoplasm	0	0	0	4786100	4914100	4600400
A0A0H2XEN1	tr|A0A0H2XEN1|A0A0H2XEN1_STAA3 Uncharacterized protein GN=SAUSA300_0317	3.42962	1.38e-06	Extracellular	0	0	0	4820800	3974700	5257000
Q2FF25	sp|Q2FF25|ATPE_STAA3 ATP synthase epsilon chain GN=atpC	3.42543	0.00643421	Membrane	0	0	2660100	8689800	7672100	9226800
A0A0H2XHE6	tr|A0A0H2XHE6|A0A0H2XHE6_STAA3 Succinate dehydrogenase, iron-sulfur protein GN=sdhB	3.41281	2.84e-07	Cytoplasm	0	0	0	4237000	4754200	4828900
A0A0H2XGN0	tr|A0A0H2XGN0|A0A0H2XGN0_STAA3 Glycosyl transferase, group 1 family protein GN=SAUSA300_0550	3.3702	1.66e-05	Cytoplasm	2769900	3579900	3761300	34597000	42861000	27808000
Q2FDF0	sp|Q2FDF0|RSMG_STAA3 Ribosomal RNA small subunit methyltransferase G GN=rsmG	3.34982	1.23e-06	Cytoplasm	0	0	0	4256800	5092800	3936000
A0A0H2XDI1	tr|A0A0H2XDI1|A0A0H2XDI1_STAA3 Zn-binding lipoprotein adcA-like protein GN=SAUSA300_2351	3.33958	1.01e-06	Membrane	0	0	0	4776700	3792700	4610800
A0A0H2XIV9	sp|A0A0H2XIV9|ESSD_STAA3 Type VII secretion system protein EssD GN=essD	3.16367	2.22e-06	Extracellular	0	0	0	3264700	4336900	4092300
A0A0H2XI39	tr|A0A0H2XI39|A0A0H2XI39_STAA3 Uncharacterized protein GN=SAUSA300_2144	3.14892	2.47e-05	Membrane	0	0	0	3160600	3381600	5257400
A0A0H2XIW3	tr|A0A0H2XIW3|A0A0H2XIW3_STAA3 LtrC-like protein GN=SAUSA300_pUSA030031	3.13686	1.28e-05	Extracellular	0	0	0	3941100	4708600	2953000
Q2FKI2	sp|Q2FKI2|COPB_STAA3 Probable copper-transporting P-type ATPase B GN=copB	3.12544	1.84e-07	Membrane	0	0	0	3709800	3836700	3759700
A0A0H2XIR7	tr|A0A0H2XIR7|A0A0H2XIR7_STAA3 Peptide ABC transporter, peptide-binding protein GN=SAUSA300_0073	3.12055	3.23e-06	Membrane	0	0	0	3436300	4534900	3399300
A0A0H2XIY1	tr|A0A0H2XIY1|A0A0H2XIY1_STAA3 Hyaluronate lyase GN=hysA	3.10791	0.000318933	Extracellular	27390000	38822000	68616000	396640000	392070016	300649984
Q2FGM9	sp|Q2FGM9|RNZ_STAA3 Ribonuclease Z GN=rnz	3.09925	6.41e-07	Cytoplasm	0	0	0	4109700	3491700	3531500
Q2FFT1	sp|Q2FFT1|SPLC_STAA3 Serine protease SplC GN=splC	3.09743	2.74e-06	Extracellular	0	0	0	4417600	3433900	3328100
A0A0H2XH65	tr|A0A0H2XH65|A0A0H2XH65_STAA3 Arginase GN=rocF	3.08568	1.12e-05	Cytoplasm	0	0	0	3952200	4375900	2848700
Q2FGY5	sp|Q2FGY5|DING_STAA3 3-5 exonuclease DinG GN=dinG	3.01968	2.2e-07	Cytoplasm	0	0	0	3590400	3411000	3506900
A0A0H2XGP1	tr|A0A0H2XGP1|A0A0H2XGP1_STAA3 Preprotein translocase, YajC subunit GN=yajC	3.01878	9.42e-06	Membrane	0	0	0	3142100	3061400	4456500
Q2FDH4	sp|Q2FDH4|Y2620_STAA3 UPF0312 protein SAUSA300_2620 GN=SAUSA300_2620	2.98767	1.85e-06	Extracellular	0	0	0	3630200	2952200	3749400
A0A0H2XIG3	tr|A0A0H2XIG3|A0A0H2XIG3_STAA3 Ribosomal RNA small subunit methyltransferase E GN=SAUSA300_1537	2.9847	1.46e-06	Cytoplasm	0	0	0	3550300	2991600	3760000
Q2FGG6	sp|Q2FGG6|END4_STAA3 Probable endonuclease 4 GN=nfo	2.98146	6.53e-07	Cytoplasm	0	0	0	3623800	3540700	3091600
A0A0H2XIJ2	tr|A0A0H2XIJ2|A0A0H2XIJ2_STAA3 Uncharacterized protein GN=SAUSA300_0266	2.98133	3.81e-06	Extracellular	0	0	0	2992100	3243000	4086900
A0A0H2XGG5	tr|A0A0H2XGG5|A0A0H2XGG5_STAA3 Protein kinase GN=pknB	2.93663	1.37e-06	Membrane	0	0	0	3760400	3054600	3146000
Q2FF20	sp|Q2FF20|ATPF_STAA3 ATP synthase subunit b GN=atpF	2.93184	4.66e-06	Membrane	0	0	0	2749500	3832600	3395300
A0A0H2XH52	tr|A0A0H2XH52|A0A0H2XH52_STAA3 Uncharacterized protein GN=SAUSA300_1804	2.91505	2.21e-07	Cytoplasm	0	0	0	3220300	3254100	3297100
Q2FJ97	sp|Q2FJ97|RPOC_STAA3 DNA-directed RNA polymerase subunit beta GN=rpoC PE=3 SV=2	2.91161	2.77e-05	Cytoplasm	234020000	254580000	378689984	2170299904	2181700096	2030000000
A0A0H2XGR0	tr|A0A0H2XGR0|A0A0H2XGR0_STAA3 Uncharacterized protein GN=SAUSA300_0409	2.79966	8.66e-07	Extracellular	0	0	0	2725500	3130400	3185700
Q2FI09	sp|Q2FI09|PURL_STAA3 Phosphoribosylformylglycinamidine synthase subunit PurL GN=purL	2.75226	4.03e-05	Cytoplasm	0	0	0	2766000	2292700	3883700
A0A0H2XHP4	tr|A0A0H2XHP4|A0A0H2XHP4_STAA3 Glycerophosphoryl diester phosphodiesterase GN=glpQ	2.72989	6.41e-07	Extracellular	536640000	517049984	578060032	3461600000	3712300032	3644199936
Q2FHX4	sp|Q2FHX4|Y1006_STAA3 UPF0637 protein SAUSA300_1006 GN=SAUSA300_1006	2.71777	6.31e-05	Cytoplasm	4495100	6375300	7945600	41736000	41417000	37503000
Q2FHV0	sp|Q2FHV0|ISDC_STAA3 Iron-regulated surface determinant protein C GN=isdC	2.68581	4.23e-05	Wall	0	0	0	2055500	3115000	3350100
A0A0H2XIR0	tr|A0A0H2XIR0|A0A0H2XIR0_STAA3 Alcohol dehydrogenase, zinc-containing GN=SAUSA300_2147	2.67977	7.26e-07	Cytoplasm	0	0	0	2770500	2575900	2968200
Q2FJ98	sp|Q2FJ98|RPOB_STAA3 DNA-directed RNA polymerase subunit beta GN=rpoB PE=3 SV=2	2.65471	2.51e-05	Cytoplasm	195440000	212100000	300489984	1475500032	1442400000	1461500032
A0A0H2XIQ0	tr|A0A0H2XIQ0|A0A0H2XIQ0_STAA3 Glycine betaine/carnitine/choline ABC transporter GN=opuCc	2.60939	1.9e-06	Membrane	0	0	0	2397500	2583700	2954100
Q2FEP2	sp|Q2FEP2|RL2_STAA3 50S ribosomal protein L2 GN=rplB	2.58517	6.55e-06	Cytoplasm	25350000	29803000	24933000	172080000	170560000	138690000
A0A0H2XFX7	tr|A0A0H2XFX7|A0A0H2XFX7_STAA3 HTH-type transcriptional regulator rot GN=rot	2.56604	0.0584649	Membrane	4190100	6159200	0	13806000	13436000	12476000
A0A0H2XE01	tr|A0A0H2XE01|A0A0H2XE01_STAA3 RNA polymerase sigma factor GN=rpoF	2.49813	4.23e-06	Cytoplasm	0	0	0	2475200	2758600	2126400
Q2FH25	sp|Q2FH25|ODO1_STAA3 2-oxoglutarate dehydrogenase E1 component GN=odhA	2.47153	2.2e-05	Cytoplasm	98157000	90850000	124810000	654369984	557489984	520529984
A0A0H2XFE3	tr|A0A0H2XFE3|A0A0H2XFE3_STAA3 4HBT domain-containing protein GN=SAUSA300_1247	2.43852	4.83e-07	Cytoplasm	0	0	0	2281400	2351700	2390700
A0A0H2XDS1	tr|A0A0H2XDS1|A0A0H2XDS1_STAA3 ADP-dependent (S-NAD(PH-hydrate dehydratase GN=nnrD	2.37398	5.67e-07	Membrane	0	0	0	2299800	2239000	2178100
Q2FEB2	sp|Q2FEB2|SARZ_STAA3 HTH-type transcriptional regulator SarZ GN=sarZ	2.32115	1.69e-06	Cytoplasm	10001000	10683000	9590300	49406000	53730000	48170000
Q2FHT6	sp|Q2FHT6|THIO_STAA3 Thioredoxin GN=trxA	2.31028	1.75e-06	Cytoplasm	0	0	0	2056500	2034200	2348400
Q2FF22	sp|Q2FF22|ATPA_STAA3 ATP synthase subunit alpha GN=atpA	2.30961	5.05e-06	Membrane	66818000	74989000	75193000	354129984	324700000	399220000
Q2FHG5	sp|Q2FHG5|RS15_STAA3 30S ribosomal protein S15 GN=rpsO	2.29806	0.00345088	Cytoplasm	5445600	15628000	6164700	34597000	49828000	36200000
A0A0H2XH25;A0A0H2XIA5	tr|A0A0H2XH25|A0A0H2XH25_STAA3 Uncharacterized protein GN=SAUSA300_0289 ;tr|A0A0H2XIA5|A0A0H2XIA5_STAA3 Uncharacterized protein GN=SAUSA300_0295	2.2925	0.000149107	Cytoplasm	0	0	0	2063900	1592200	2881100
A0A0H2XJ64	tr|A0A0H2XJ64|A0A0H2XJ64_STAA3 Uncharacterized protein GN=SAUSA300_2328	2.26405	1.48e-05	Membrane	19763000	27123000	22726000	111010000	115200000	105570000
A0A0H2XHH2;A0A0H2XIR5	tr|A0A0H2XHH2|A0A0H2XHH2_STAA3 Ornithine carbamoyltransferase GN=argF ;tr|A0A0H2XIR5|A0A0H2XIR5_STAA3 Ornithine carbamoyltransferase GN=arcB	2.24665	8.4e-06	Cytoplasm	0	0	0	2346000	2064300	1777200
Q2FH40	sp|Q2FH40|Y1291_STAA3 Uncharacterized hydrolase SAUSA300_1291 GN=SAUSA300_1291	2.23541	2.34e-06	Cytoplasm	0	0	0	2245800	1920100	1949800
A0A0H2XDQ5	tr|A0A0H2XDQ5|A0A0H2XDQ5_STAA3 Neutral metalloproteinase GN=aur	2.22344	1.64e-05	Extracellular	49285000	67464000	55720000	260780000	257670000	280820000
A0A0H2XJA9	tr|A0A0H2XJA9|A0A0H2XJA9_STAA3 Primosomal protein DnaI GN=dnaI	2.22197	7.1e-06	Cytoplasm	0	0	0	1818900	1927500	2332100
A0A0H2XJY4	tr|A0A0H2XJY4|A0A0H2XJY4_STAA3 Uncharacterized protein GN=SAUSA300_1759	2.21549	6.37e-06	Membrane	23915000	28582000	24311000	109680000	127830000	118740000
Q2FER5	sp|Q2FER5|RPOA_STAA3 DNA-directed RNA polymerase subunit alpha GN=rpoA	2.21183	2.11e-05	Cytoplasm	111080000	109590000	149070000	552560000	570659968	572169984
A0A0H2XHF1	tr|A0A0H2XHF1|A0A0H2XHF1_STAA3 Ribonuclease R GN=rnr	2.19595	0.00945659	Cytoplasm	3501300	3467600	11248000	32668000	18093000	22225000
Q2FFH4	sp|Q2FFH4|Y1902_STAA3 Uncharacterized protein SAUSA300_1902 GN=SAUSA300_1902	2.1636	3.83e-05	Cytoplasm	0	0	0	2392600	1610700	1879100
Q2FKF9;Q2FKF8	sp|Q2FKF9|Y102_STAA3 Uncharacterized lipoprotein SAUSA300_0102 GN=SAUSA300_0102 PE=3 SV=2;sp|Q2FKF8|Y103_STAA3 Uncharacterized lipoprotein SAUSA300_0103 G	2.14136	4.84e-06	Membrane	0	0	0	1757200	2152900	1827700
A0A0H2XF70	tr|A0A0H2XF70|A0A0H2XF70_STAA3 Putative surface anchored protein GN=SAUSA300_2581	2.12444	0.000309996	Wall	5217900	7283800	4087900	22786000	27508000	20549000
A0A0H2XIS6	tr|A0A0H2XIS6|A0A0H2XIS6_STAA3 Lantibiotic epidermin leader peptide processing serine protease EpiP GN=epiP	2.11581	1.07e-05	Extracellular	37611000	38055000	45791000	178950000	186740000	159700000
Q2FEI9	sp|Q2FEI9|Y2254_STAA3 Putative 2-hydroxyacid dehydrogenase SAUSA300_2254 GN=SAUSA300_2254	2.06825	1.26e-06	Cytoplasm	38678000	37087000	37345000	164090000	156840000	153530000
A0A0H2XF85	tr|A0A0H2XF85|A0A0H2XF85_STAA3 UvrABC system protein A GN=uvrA	2.06012	1.1e-06	Cytoplasm	0	0	0	1869000	1768700	1766500
Q2FF56	sp|Q2FF56|MAZF_STAA3 Endoribonuclease MazF GN=mazF	2.03315	0.000184686	Cytoplasm	0	0	0	2109600	2034000	1286700
A0A0H2XFT6	tr|A0A0H2XFT6|A0A0H2XFT6_STAA3 UDP-N-acetylglucosamine 1-carboxyvinyltransferase GN=murA	1.96304	5.72e-06	Cytoplasm	0	0	0	1504500	1760500	1801700
Q2FFK2	sp|Q2FFK2|FTN_STAA3 Bacterial non-heme ferritin GN=ftnA	1.95643	0.00101438	Cytoplasm	90132000	82959000	160310000	372380000	489270016	384590016
A0A0H2XEF1	tr|A0A0H2XEF1|A0A0H2XEF1_STAA3 2-oxoisovalerate dehydrogenase, E1 component, beta subunit GN=SAUSA300_1465	1.94765	0.000258075	Cytoplasm	0	0	0	2059200	1206900	1859700
Q2FJ20	sp|Q2FJ20|SARA_STAA3 Transcriptional regulator SarA GN=sarA	1.92417	0.000153764	Cytoplasm	135020000	115650000	90954000	440470016	485080000	363360000
A0A0H2XFV2	tr|A0A0H2XFV2|A0A0H2XFV2_STAA3 Primosomal protein N GN=priA	1.90633	6.45e-05	Cytoplasm	0	0	0	1713600	1300800	1902700
A0A0H2XKH0	tr|A0A0H2XKH0|A0A0H2XKH0_STAA3 HTH cro/C1-type domain-containing protein GN=SAUSA300_1797	1.89216	4.21e-06	Cytoplasm	19232000	21173000	20850000	81106000	72910000	73429000
Q2FJC3	sp|Q2FJC3|SYK_STAA3 Lysine--tRNA ligase GN=lysS	1.85275	0.00996888	Cytoplasm	4753700	4184400	5754400	15367000	10291000	34105000
Q2FEG2	sp|Q2FEG2|HUTG_STAA3 Formimidoylglutamase GN=hutG	1.84746	0.139692	Cytoplasm	0	3303500	6992300	9457900	7332400	6703200
Q2FHG9	sp|Q2FHG9|IF2_STAA3 Translation initiation factor IF-2 GN=infB	1.79821	3.4e-06	Cytoplasm	0	0	0	1581800	1406500	1522500
Q2FI34	sp|Q2FI34|MEND_STAA3 2-succinyl-5-enolpyruvyl-6-hydroxy-3-cyclohexene-1-carboxylate synthase GN=menD	1.78756	9.08e-05	Membrane	13221000	14606000	18472000	58308000	52552000	47898000
A0A0H2XHC2	tr|A0A0H2XHC2|A0A0H2XHC2_STAA3 Glutamate dehydrogenase GN=gudB	1.74975	1.48e-05	Cytoplasm	115560000	113320000	134140000	424020000	376240000	418800000
A0A0H2XDZ4	tr|A0A0H2XDZ4|A0A0H2XDZ4_STAA3 Cytosol aminopeptidase GN=ampA	1.72282	4.07e-05	Cytoplasm	88964000	91995000	113330000	343840000	295710016	328070016
A0A0H2XI96	tr|A0A0H2XI96|A0A0H2XI96_STAA3 Putative fibronectin/fibrinogen binding protein GN=SAUSA300_1101	1.71966	0.00716542	Extracellular	3193600	3184600	3507900	7731900	8205800	20090000
A0A0H2XEZ9	tr|A0A0H2XEZ9|A0A0H2XEZ9_STAA3 Phosphomevalonate kinase GN=SAUSA300_0574	1.65948	0.0721283	Cytoplasm	0	0	0	0	2083600	2821300
Q2FHG3	sp|Q2FHG3|RNJ2_STAA3 Ribonuclease J 2 GN=rnj2 PE=3 SV=2	1.62067	0.000169789	Cytoplasm	61306000	72486000	85868000	225430000	250370000	196610000
Q2FF24	sp|Q2FF24|ATPB_STAA3 ATP synthase subunit beta GN=atpD	1.61691	9.14e-05	Membrane	57625000	80526000	66765000	202930000	200300000	219930000
Q2FER6	sp|Q2FER6|RL17_STAA3 50S ribosomal protein L17 GN=rplQ	1.61269	0.000397976	Cytoplasm	12924000	11659000	8282900	34024000	35848000	29268000
Q2FIS2	sp|Q2FIS2|LTAS_STAA3 Lipoteichoic acid synthase GN=ltaS	1.61242	3.75e-05	Membrane	1928700032	2199300096	1922899968	5526199808	6120099840	6894199808
A0A0H2XDF9	sp|A0A0H2XDF9|ESXD_STAA3 Type VII secretion system extracellular protein D GN=esxD	1.59143	0.0720834	Extracellular	0	0	0	1969600	0	2590800
A0A0H2XJ82	tr|A0A0H2XJ82|A0A0H2XJ82_STAA3 Glutamyl-aminopeptidase GN=SAUSA300_1691	1.58988	9.88e-05	Cytoplasm	58392000	58308000	76912000	208690000	181560000	188520000
A0A0H2XI02	tr|A0A0H2XI02|A0A0H2XI02_STAA3 5-nucleotidase family protein GN=SAUSA300_0025	1.58064	6.79e-05	Wall	28642000	35132000	36165000	106470000	102510000	89220000
A0A0H2XJR5	tr|A0A0H2XJR5|A0A0H2XJR5_STAA3 Putative lysophospholipase GN=SAUSA300_1710	1.54406	0.0754247	Cytoplasm	0	0	0	1713400	0	2698800
A0A0H2XI46	tr|A0A0H2XI46|A0A0H2XI46_STAA3 Panton-Valentine leukocidin, LukS-PV GN=lukS-PV	1.52995	4.86e-06	Extracellular	1235100032	1339200000	1301699968	3677199872	3787699968	3722599936
A0A0H2XKA5	tr|A0A0H2XKA5|A0A0H2XKA5_STAA3 RNA polymerase sigma factor SigA GN=rpoD	1.52796	0.000143195	Cytoplasm	14103000	14336000	19398000	46660000	43493000	46347000
A0A0H2XFY4	tr|A0A0H2XFY4|A0A0H2XFY4_STAA3 Amidophosphoribosyltransferase GN=purF	1.51508	0.000353435	Cytoplasm	40984000	47134000	61458000	154110000	143550000	125300000
A0A0H2XHA3	tr|A0A0H2XHA3|A0A0H2XHA3_STAA3 CHAP domain family GN=SAUSA300_0651	1.47994	7.68e-06	Extracellular	69637000	68702000	62910000	184660000	186330000	189840000
A0A0H2XIW0	tr|A0A0H2XIW0|A0A0H2XIW0_STAA3 Putative surface protein GN=SAUSA300_0883	1.47488	0.000137301	Extracellular	184780000	234800000	232400000	572870016	679560000	556230016
A0A0H2XGH9	tr|A0A0H2XGH9|A0A0H2XGH9_STAA3 Cysteine protease GN=sspB	1.46134	0.000373786	Membrane	194870000	216660000	181960000	553310016	661619968	438169984
Q2FI62	sp|Q2FI62|Y916_STAA3 Putative phosphoesterase SAUSA300_0916 GN=SAUSA300_0916	1.45073	0.0711429	Cytoplasm	0	0	0	2067100	1842400	0
A0A0H2XFU0	tr|A0A0H2XFU0|A0A0H2XFU0_STAA3 S1 RNA binding domain protein GN=SAUSA300_2021	1.45066	0.000172929	Cytoplasm	0	0	0	956350	1313000	1309500
Q2FHZ1	sp|Q2FHZ1|RNJ1_STAA3 Ribonuclease J 1 GN=rnj1	1.43466	8.84e-05	Cytoplasm	56257000	69566000	66090000	174220000	188830000	155300000
Q2FF01	sp|Q2FF01|PYRG_STAA3 CTP synthase GN=pyrG	1.42847	0.00109825	Cytoplasm	14112000	16128000	21327000	44786000	38136000	55419000
Q2FFV5	sp|Q2FFV5|PCKA_STAA3 Phosphoenolpyruvate carboxykinase (ATP GN=pckA	1.42666	0.000148681	Cytoplasm	98130000	108290000	114050000	337860000	278689984	250050000
A0A0H2XH26	tr|A0A0H2XH26|A0A0H2XH26_STAA3 Acetyl-coenzyme A synthetase GN=acsA	1.4153	0.0755865	Cytoplasm	0	0	0	2321000	1524300	0
A0A0H2XIB8	tr|A0A0H2XIB8|A0A0H2XIB8_STAA3 Uncharacterized protein GN=SAUSA300_0146	1.39905	0.00014633	Extracellular	24592000	25119000	30909000	64461000	79343000	68477000
Q2FKP8	sp|Q2FKP8|HUTH_STAA3 Histidine ammonia-lyase GN=hutH	1.39718	0.000400019	Cytoplasm	10024000	11333000	13745000	36232000	28256000	27868000
Q2FH96	sp|Q2FH96|GUAC_STAA3 GMP reductase GN=guaC	1.36613	0.0133167	Cytoplasm	3310900	7191900	7921900	17194000	13593000	13825000
Q2FHD9	sp|Q2FHD9|GLPK_STAA3 Glycerol kinase GN=glpK	1.35878	4.91e-05	Cytoplasm	0	0	0	1113600	985920	1237200
Q2FIN3	sp|Q2FIN3|HPRK_STAA3 HPr kinase/phosphorylase GN=hprK	1.3439	0.0011436	Cytoplasm	74499000	71911000	115640000	216280000	210160000	222920000
Q2FG29	sp|Q2FG29|DHA2_STAA3 Alanine dehydrogenase 2 GN=ald2	1.32717	0.00278043	Cytoplasm	15003000	19565000	28286000	54301000	51208000	47167000
A0A0H2XII9	tr|A0A0H2XII9|A0A0H2XII9_STAA3 Regulatory protein, TetR family GN=SAUSA300_2490	1.30966	2.08e-05	Cytoplasm	0	0	0	986700	1134000	1096100
A0A0H2XJW3	tr|A0A0H2XJW3|A0A0H2XJW3_STAA3 Sucrose-6-phosphate hydrolase GN=scrB	1.30751	0.000292013	Extracellular	7722300	9630800	7141100	19948000	22187000	18196000
A0A0H2XHM8	tr|A0A0H2XHM8|A0A0H2XHM8_STAA3 Glutamine synthetase GN=glnA	1.30591	0.000115739	Cytoplasm	743059968	868729984	983430016	2126700032	2113600000	2134400000
Q2FFT0	sp|Q2FFT0|SPLB_STAA3 Serine protease SplB GN=splB	1.29138	7.15e-05	Extracellular	40866000	45048000	42061000	103390000	116770000	94045000
A0A0H2XFE4	tr|A0A0H2XFE4|A0A0H2XFE4_STAA3 Acyltransferase GN=SAUSA300_2504	1.2903	0.00222488	Membrane	10304000	7668500	5674800	18584000	18214000	19381000
A0A0H2XGH4	tr|A0A0H2XGH4|A0A0H2XGH4_STAA3 Amidohydrolase family protein GN=SAUSA300_2517	1.25597	0.0030487	Cytoplasm	2763400	2127100	3670400	7674700	5626600	6806000
A0A0H2XHH5	tr|A0A0H2XHH5|A0A0H2XHH5_STAA3 Putative lipoprotein GN=SAUSA300_1478	1.25277	0.00330997	Membrane	6238900	11694000	8233200	19717000	21466000	19205000
Q2FG06	sp|Q2FG06|FTHS_STAA3 Formate--tetrahydrofolate ligase GN=fhs	1.2403	0.000650816	Cytoplasm	280000000	323390016	419340000	826310016	745859968	812369984
A0A0H2XID1	tr|A0A0H2XID1|A0A0H2XID1_STAA3 Putative transcriptional regulator GN=SAUSA300_2563	1.23215	2.21e-05	Cytoplasm	0	0	0	1011600	953090	1082700
Q2FF28	sp|Q2FF28|FABZ_STAA3 3-hydroxyacyl-[acyl-carrier-protein] dehydratase FabZ GN=fabZ	1.14846	0.000593859	cytoplasm	90821000	92057000	122240000	246260000	215540000	209750000
A0A0H2XIL0	tr|A0A0H2XIL0|A0A0H2XIL0_STAA3 MAP domain-containing protein GN=SAUSA300_2164	1.13962	0.00100056	Extracellular	252350000	267420000	234560000	518980000	694129984	469940000
Q2FKQ1	sp|Q2FKQ1|GYRB_STAA3 DNA gyrase subunit B GN=gyrB PE=3 SV=3	1.13614	0.0715127	Cytoplasm	0	0	0	1361600	1454100	0
Q2FK94	sp|Q2FK94|ALDA_STAA3 Putative aldehyde dehydrogenase AldA GN=aldA	1.11087	0.0181263	Cytoplasm	15242000	13010000	19643000	48720000	35322000	22803000
A0A0H2XGZ4;A0A0H2XF45	tr|A0A0H2XGZ4|A0A0H2XGZ4_STAA3 tRNA-dihydrouridine synthase GN=SAUSA300_0089 ;tr|A0A0H2XF45|A0A0H2XF45_STAA3 Uncharacterized protein GN=SAUSA300_	1.10934	6.19e-05	Cytoplasm	0	0	0	844650	970110	986840
A0A0H2XKM7	tr|A0A0H2XKM7|A0A0H2XKM7_STAA3 Transferrin receptor GN=SAUSA300_0721	1.10635	0.000261443	Membrane	72331000	73679000	77274000	186850000	154400000	142460000
Q2FID4	sp|Q2FID4|Y844_STAA3 NADH dehydrogenase-like protein SAUSA300_0844 GN=SAUSA300_0844	1.10574	0.000113454	Cytoplasm	37729000	38202000	33583000	77588000	85469000	72754000
A0A0H2XEX3	tr|A0A0H2XEX3|A0A0H2XEX3_STAA3 Uncharacterized protein GN=SAUSA300_0982	1.10373	0.0764102	Cytoplasm	0	0	0	1149600	1610000	0
Q2FG20	sp|Q2FG20|EZRA_STAA3 Septation ring formation regulator EzrA GN=ezrA	1.10212	2.43e-05	Membrane	18766000	19683000	19090000	39495000	42519000	41539000
A0A0H2XGF7	tr|A0A0H2XGF7|A0A0H2XGF7_STAA3 GTP pyrophosphokinase GN=SAUSA300_0907	1.09542	0.198361	Cytoplasm	2317900	0	2504900	2518500	2621200	3705200
A0A0H2XF86	tr|A0A0H2XF86|A0A0H2XF86_STAA3 Molybdopterin molybdenumtransferase GN=moeA	1.07158	0.0506439	Cytoplasm	7425900	7455000	14573000	31197000	16739000	14343000
Q2FF95	sp|Q2FF95|CH60_STAA3 60 kDa chaperonin GN=groL	1.06401	0.000286098	Cytoplasm	218920000	245670000	266040000	554300032	517200000	456120000
Q2FHR0	sp|Q2FHR0|BSHC_STAA3 Putative cysteine ligase BshC GN=bshC	1.04403	9.68e-05	Cytoplasm	0	0	0	986100	865770	826870
Q2FJJ6	sp|Q2FJJ6|Y419_STAA3 Uncharacterized lipoprotein SAUSA300_0419 GN=SAUSA300_0419	1.04174	0.000180461	Membrane	34123000	32395000	30058000	59592000	72234000	67351000
Q2FIM5	sp|Q2FIM5|CLPP_STAA3 ATP-dependent Clp protease proteolytic subunit GN=clpP	1.03256	0.000152543	Cytoplasm	144870000	144100000	169640000	328380000	294480000	313500000
A0A0H2XHM2	tr|A0A0H2XHM2|A0A0H2XHM2_STAA3 ABC transporter, ATP-binding protein GN=SAUSA300_1911	1.00346	0.000230495	Membrane	0	0	0	789720	829600	990340
Q2FGH0	sp|Q2FGH0|SODM1_STAA3 Superoxide dismutase [Mn/Fe] 1 GN=sodA	0.988892	0.00165627	Extracellular	4563600	5689500	6491200	11056000	12090000	9856900
Q2FDM1	sp|Q2FDM1|ISAB_STAA3 Immunodominant staphylococcal antigen B GN=isaB	0.978502	0.000329006	Extracellular	2788000000	2933900032	2980800000	4969699840	6304399872	5953500160
Q2FFX3	sp|Q2FFX3|RISB_STAA3 6,7-dimethyl-8-ribityllumazine synthase GN=ribH	0.964051	0.000396073	Cytoplasm	37117000	40193000	47332000	82411000	83608000	76080000
A0A0H2XIG9	tr|A0A0H2XIG9|A0A0H2XIG9_STAA3 Gamma-hemolysin component A GN=hlgA	0.962811	0.00018438	Extracellular	284840000	305100000	269049984	525180000	539180032	611420032
A0A0H2XGY2	tr|A0A0H2XGY2|A0A0H2XGY2_STAA3 Uncharacterized protein GN=SAUSA300_0814	0.949268	0.0720717	Extracellular	0	0	0	1182100	1135600	0
A0A0H2XI32	tr|A0A0H2XI32|A0A0H2XI32_STAA3 Penicillin binding protein 2 GN=pbp2	0.940193	0.000178983	Membrane	13387000	14129000	14231000	26869000	24290000	29136000
A0A0H2XHD5	tr|A0A0H2XHD5|A0A0H2XHD5_STAA3 Pyruvate dehydrogenase E1 component subunit alpha GN=pdhA	0.93997	0.000562822	Cytoplasm	266520000	229780000	209000000	441430016	421000000	486320000
Q2FIL7	sp|Q2FIL7|ENO_STAA3 Enolase GN=eno	0.926063	0.00223434	Cytoplasm	2074899968	2343699968	3040100096	4320999936	4789499904	4900400128
Q2FHI5	sp|Q2FHI5|HSLV_STAA3 ATP-dependent protease subunit HslV GN=hslV	0.925331	0.000796239	Cytoplasm	15003000	15226000	13853000	28929000	31561000	23740000
A0A0H2XHA2	tr|A0A0H2XHA2|A0A0H2XHA2_STAA3 Staphylococcal accessory regulator GN=SAUSA300_0114	0.91865	0.00508605	Cytoplasm	19848000	19785000	29207000	37389000	46881000	44200000
A0A0H2XEA1	tr|A0A0H2XEA1|A0A0H2XEA1_STAA3 Lipoprotein GN=SAUSA300_0798	0.909882	0.000152543	Membrane	81055000	92350000	93000000	167650000	171700000	160410000
A0A0H2XFP6	tr|A0A0H2XFP6|A0A0H2XFP6_STAA3 Glutamyl-aminopeptidase GN=SAUSA300_2400	0.89835	0.00279497	Cytoplasm	36648000	45900000	50926000	93843000	81155000	72841000
Q2FHV6	sp|Q2FHV6|COAD_STAA3 Phosphopantetheine adenylyltransferase GN=coaD	0.897289	0.0030487	Cytoplasm	5449300	4760600	7239600	10683000	10391000	10932000
A0A0H2XHI2	tr|A0A0H2XHI2|A0A0H2XHI2_STAA3 Thermonuclease GN=nuc	0.858871	0.00636722	Membrane	605820032	651609984	501609984	927619968	1344300032	947260032
A0A0H2XI48	tr|A0A0H2XI48|A0A0H2XI48_STAA3 ABC transporter, substrate-binding protein GN=SAUSA300_0618	0.85064	0.000100657	Membrane	1046700032	1026700032	1064600000	1795399936	1879000064	1988700032
A0A0H2XHH4	tr|A0A0H2XHH4|A0A0H2XHH4_STAA3 Putative lipoprotein GN=SAUSA300_0769	0.847561	0.000236106	Membrane	179200000	180700000	171060000	309110016	350040000	298289984
Q2FFQ5	sp|Q2FFQ5|PRSA_STAA3 Foldase protein PrsA GN=prsA	0.842013	0.00150865	Membrane	60698000	51045000	50749000	98464000	108960000	84416000
A0A0H2XEQ2	tr|A0A0H2XEQ2|A0A0H2XEQ2_STAA3 Glucose-6-phosphate 1-dehydrogenase GN=zwf	0.823442	0.0014231	Cytoplasm	147460000	139710000	185130000	285340000	282580000	262130000
Q2FGI6	sp|Q2FGI6|GCSPA_STAA3 Probable glycine dehydrogenase (decarboxylating subunit 1 GN=gcvPA	0.805415	0.0011436	Cytoplasm	55603000	50573000	66356000	99183000	96912000	103620000
Q2FIM0	sp|Q2FIM0|PGK_STAA3 Phosphoglycerate kinase GN=pgk	0.79896	0.000859073	Cytoplasm	33095000	35576000	30939000	64651000	56851000	52197000
Q2FG56	sp|Q2FG56|IF3_STAA3 Translation initiation factor IF-3 GN=infC	0.773731	0.0175514	Cytoplasm	11427000	11202000	7124400	18920000	16031000	15026000
A0A0H2XGF8	tr|A0A0H2XGF8|A0A0H2XGF8_STAA3 Pyruvate carboxylase GN=pyc	0.752969	0.000615336	Cytoplasm	237050000	277260000	280409984	425680000	466150016	444540000
Q2FDR0	sp|Q2FDR0|PANB_STAA3 3-methyl-2-oxobutanoate hydroxymethyltransferase GN=panB PE=3 SV=2	0.731918	0.000651074	Cytoplasm	68908000	76952000	81974000	129360000	129700000	118690000
Q2FKC0	sp|Q2FKC0|DEOB_STAA3 Phosphopentomutase GN=deoB	0.73005	0.0730905	Cytoplasm	0	0	0	929060	0	915930
A0A0H2XFK1	tr|A0A0H2XFK1|A0A0H2XFK1_STAA3 Uncharacterized protein GN=SAUSA300_2350	0.714339	0.00828545	Extracellular	0	0	0	837440	554780	765500
Q2FHU2	sp|Q2FHU2|SYFB_STAA3 Phenylalanine--tRNA ligase beta subunit GN=pheT	0.689548	0.00148552	Cytoplasm	124450000	125020000	153480000	221580000	209580000	215710000
A0A0H2XFN8	tr|A0A0H2XFN8|A0A0H2XFN8_STAA3 Isochorismatase family protein GN=SAUSA300_2580	0.64071	0.000345146	Cytoplasm	12858000	13361000	14015000	20408000	20748000	21550000
A0A0H2XHQ1	tr|A0A0H2XHQ1|A0A0H2XHQ1_STAA3 Cell division protein FtsA GN=ftsA	0.636099	0.0166535	Cytoplasm	35451000	41231000	47536000	65089000	52982000	75630000
Q2FDE9	sp|Q2FDE9|MNMG_STAA3 tRNA uridine 5-carboxymethylaminomethyl modification enzyme MnmG GN=mnmG PE=3 SV=2	0.634672	0.0137666	Cytoplasm	56909000	57974000	82037000	96600000	109040000	96167000
A0A0H2XGX6	tr|A0A0H2XGX6|A0A0H2XGX6_STAA3 Tryptophan--tRNA ligase GN=trpS	0.632619	0.00415433	Cytoplasm	57539000	53567000	70513000	96815000	95147000	87923000
A0A0H2XH11	tr|A0A0H2XH11|A0A0H2XH11_STAA3 Glycine betaine aldehyde dehydrogenase GN=betB	0.630927	0.0530562	Cytoplasm	32975000	29499000	51969000	61888000	62108000	48839000
A0A0H2XJH8	tr|A0A0H2XJH8|A0A0H2XJH8_STAA3 Peptidase M20 domain-containing protein 2 GN=SAUSA300_2087	0.5875	0.00658372	Cytoplasm	5113600	4585900	4774100	6955500	6398400	8535100
A0A0H2XK48	tr|A0A0H2XK48|A0A0H2XK48_STAA3 General stress protein 20U GN=dps	0.58698	0.00177081	Membrane	170760000	149040000	180210000	243560000	250600000	254670000
A0A0H2XIE1	tr|A0A0H2XIE1|A0A0H2XIE1_STAA3 Succinate--CoA ligase [ADP-forming] subunit alpha GN=sucD	0.583804	0.0102666	Cytoplasm	16101000	15447000	20383000	28910000	24676000	23926000
A0A0H2XI69	tr|A0A0H2XI69|A0A0H2XI69_STAA3 Putative glutamyl aminopeptidase GN=SAUSA300_1261	0.552672	0.074825	Cytoplasm	13096000	13935000	22739000	24424000	26317000	20374000
A0A0H2XHU6	tr|A0A0H2XHU6|A0A0H2XHU6_STAA3 D-alanine aminotransferase GN=dat	0.54607	0.00284303	Cytoplasm	35721000	31541000	36618000	53215000	46577000	51813000
A0A0H2XHM1	tr|A0A0H2XHM1|A0A0H2XHM1_STAA3 Delta-aminolevulinic acid dehydratase GN=hemB	0.519976	0.0536307	Cytoplasm	63842000	47593000	80420000	94893000	85330000	88974000
A0A0H2XI72	tr|A0A0H2XI72|A0A0H2XI72_STAA3 Triacylglycerol lipase GN=SAUSA300_0320	0.50238	0.00164224	Extracellular	65197998080	69360001024	73973997568	98261999616	95810002944	101000003584
A0A0H2XK42	tr|A0A0H2XK42|A0A0H2XK42_STAA3 Amino acid ABC transporter, amino acid-binding protein GN=SAUSA300_2359	0.500233	0.00139166	Membrane	296520000	289009984	310950016	411649984	410200000	446569984
A0A0H2XKH9	tr|A0A0H2XKH9|A0A0H2XKH9_STAA3 Dihydrolipoyl dehydrogenase GN=lpdA	0.493611	0.0221158	Membrane	20460000	23947000	28226000	35757000	35648000	30282000
A0A0H2XHB5	tr|A0A0H2XHB5|A0A0H2XHB5_STAA3 Proline dipeptidase GN=SAUSA300_1491	0.477345	0.141567	Cytoplasm	7671800	12036000	15546000	16620000	16389000	14220000
Q2FDK5	sp|Q2FDK5|SRAP_STAA3 Serine-rich adhesin for platelets GN=sraP	0.476325	0.00874778	Wall	52227000	62475000	49832000	72047000	76097000	79853000
Q2FEJ8	sp|Q2FEJ8|SARR_STAA3 HTH-type transcriptional regulator SarR GN=sarR PE=3 SV=3	0.459276	0.594178	Cytoplasm	0	2745400	2802800	2313900	2276900	1639000
A0A0H2XJ93	tr|A0A0H2XJ93|A0A0H2XJ93_STAA3 Uncharacterized protein GN=SAUSA300_2148	0.433383	0.0261496	Membrane	17774000	17827000	13947000	19930000	23300000	23435000
A0A0H2XDR6	tr|A0A0H2XDR6|A0A0H2XDR6_STAA3 DNA topoisomerase 4 subunit A GN=parC	0.420155	0.0155015	Membrane	11843000	11954000	9473200	14482000	15016000	14775000
A0A0H2XFK0	tr|A0A0H2XFK0|A0A0H2XFK0_STAA3 Panton-Valentine leukocidin, LukF-PV GN=lukF-PV	0.410076	0.00369032	Extracellular	925080000	870329984	970110016	1184899968	1270400000	1217299968
A0A0H2XJ76	tr|A0A0H2XJ76|A0A0H2XJ76_STAA3 Malonyl CoA-acyl carrier protein transacylase GN=fabD	0.407932	0.638216	Cytoplasm	0	3047200	2706600	2098100	1688000	2348700
A0A0H2XHK0	tr|A0A0H2XHK0|A0A0H2XHK0_STAA3 Iron compound ABC transporter, iron compound-binding protein SirA GN=sirA	0.393527	0.0185648	Membrane	22054000	25649000	26435000	30582000	31040000	35706000
A0A0H2XI85	tr|A0A0H2XI85|A0A0H2XI85_STAA3 Chorismate mutase/phospho-2-dehydro-3-deoxyheptonate aldolase GN=SAUSA300_1683	0.385577	0.02742	Cytoplasm	90211000	80200000	100440000	128750000	117890000	106740000
A0A0H2XI99	sp|A0A0H2XI99|ESXA_STAA3 Type VII secretion system extracellular protein A GN=esxA	0.376671	0.170456	Extracellular	13472000	13084000	7777400	13981000	15232000	14089000
Q2FJA2	sp|Q2FJA2|RL1_STAA3 50S ribosomal protein L1 GN=rplA	0.371889	0.0284449	Cytoplasm	19766000	23029000	18848000	24999000	25160000	29558000
A0A0H2XIY9	tr|A0A0H2XIY9|A0A0H2XIY9_STAA3 Molybdenum cofactor biosynthesis protein B GN=moaB	0.361504	0.124005	Cytoplasm	2884900	3859400	4250200	5057500	5108500	3884200
Q2FJQ9	sp|Q2FJQ9|THLA_STAA3 Probable acetyl-CoA acyltransferase GN=SAUSA300_0355	0.36111	0.0151792	Cytoplasm	11552000	12098000	13645000	15392000	17017000	15427000
A0A0H2XDE4	tr|A0A0H2XDE4|A0A0H2XDE4_STAA3 Transcriptional regulator, MarR family GN=SAUSA300_0672	0.356368	0.174491	Cytoplasm	4082200	5344900	3080200	4967200	5926000	4790400
Q2FG31	sp|Q2FG31|Y1653_STAA3 UPF0173 metal-dependent hydrolase SAUSA300_1653 GN=SAUSA300_1653	0.352376	0.14118	Cytoplasm	9596000	8705300	13853000	14253000	14115000	11969000
A0A0H2XG58	tr|A0A0H2XG58|A0A0H2XG58_STAA3 Putative lipoprotein GN=SAUSA300_2403	0.314902	0.263841	Membrane	15761000	11259000	15896000	16272000	23693000	14083000
A0A0H2XHZ3	tr|A0A0H2XHZ3|A0A0H2XHZ3_STAA3 Cmp-binding-factor 1 GN=cbf1	0.294434	0.0539728	Cytoplasm	10737000	12113000	12274000	16253000	13227000	13697000
Q2FFT3	sp|Q2FFT3|SPLE_STAA3 Serine protease SplE GN=splE	0.259887	0.0568217	Extracellular	4527700	5405100	5013100	5687300	6436300	5753700
A0A0H2XHG6	tr|A0A0H2XHG6|A0A0H2XHG6_STAA3 Methicillin resistance protein FemB GN=femB	0.256519	0.0358091	Cytoplasm	9790300	9639800	9415400	10582000	11487000	12462000
A0A0H2XHV8	tr|A0A0H2XHV8|A0A0H2XHV8_STAA3 Putative aluminium resistance protein GN=SAUSA300_1199	0.251184	0.139868	Cytoplasm	0	0	0	613880	512110	0
A0A0H2XFG0	tr|A0A0H2XFG0|A0A0H2XFG0_STAA3 Iron compound ABC transporter, iron compound-binding protein GN=SAUSA300_2235	0.247471	0.0492517	Membrane	62501000	55612000	53160000	71128000	66156000	65693000
Q2FFI7	sp|Q2FFI7|PUR8_STAA3 Adenylosuccinate lyase GN=purB	0.245853	0.118258	Cytoplasm	153190000	172980000	207550000	216410000	207380000	204330000
A0A0H2XKK3	tr|A0A0H2XKK3|A0A0H2XKK3_STAA3 Exotoxin GN=SAUSA300_0404	0.232555	0.252684	Extracellular	9659200	10971000	9579100	12495000	9281700	14196000
Q2FGI7	sp|Q2FGI7|GCSPB_STAA3 Probable glycine dehydrogenase (decarboxylating subunit 2 GN=gcvPB	0.221826	0.0662627	Cytoplasm	37998000	32765000	35994000	44084000	39891000	40418000
A0A0H2XHA9	tr|A0A0H2XHA9|A0A0H2XHA9_STAA3 Pyruvate ferredoxin oxidoreductase, alpha subunit GN=SAUSA300_1182	0.22075	0.328514	Cytoplasm	14026000	21048000	23123000	21930000	21975000	22417000
A0A0H2XE09	tr|A0A0H2XE09|A0A0H2XE09_STAA3 Uncharacterized protein GN=SAUSA300_2112	0.199255	0.0861738	Cytoplasm	5496700	5960000	5715500	7033000	5984100	6733000
A0A0H2XDX3	tr|A0A0H2XDX3|A0A0H2XDX3_STAA3 Uncharacterized protein GN=SAUSA300_0274	0.17087	0.28784	Membrane	24448000	24591000	22126000	26613000	22616000	31530000
A0A0H2XH59	tr|A0A0H2XH59|A0A0H2XH59_STAA3 Peptidase C51 domain-containing protein GN=SAUSA300_2482	0.17045	0.698836	Extracellular	116890000	111120000	44147000	95220000	102660000	83613000
A0A0H2XHQ0	tr|A0A0H2XHQ0|A0A0H2XHQ0_STAA3 Putative transcriptional regulator GN=SAUSA300_2259	0.159582	0.241301	Membrane	2459100	2997300	2648200	2726900	3022300	3300400
Q2FJ74	sp|Q2FJ74|GCH4_STAA3 GTP cyclohydrolase FolE2 GN=folE2	0.154368	0.22825	Cytoplasm	49008000	45673000	57876000	56759000	54468000	57764000
A0A0H2XGY9	tr|A0A0H2XGY9|A0A0H2XGY9_STAA3 Molybdenum ABC transporter, molybdenum-binding protein ModA GN=modA	0.141445	0.233565	Membrane	36226000	33463000	36985000	36031000	38261000	43643000
A0A0H2XI81	tr|A0A0H2XI81|A0A0H2XI81_STAA3 Nicotinate phosphoribosyltransferase GN=SAUSA300_1894	0.139814	0.241836	Cytoplasm	48254000	48086000	54661000	58488000	57902000	50088000
A0A0H2XJE8	tr|A0A0H2XJE8|A0A0H2XJE8_STAA3 Staphylococcal enterotoxin K GN=sek	0.119157	0.32886	Extracellular	187160000	188640000	154660000	181440000	194290000	198450000
A0A0H2XG78	tr|A0A0H2XG78|A0A0H2XG78_STAA3 D-isomer specific 2-hydroxyacid dehydrogenase family protein GN=SAUSA300_1843	0.109763	0.238206	Cytoplasm	0	0	0	489650	431820	478460
Q2FIL9	sp|Q2FIL9|TPIS_STAA3 Triosephosphate isomerase GN=tpiA	0.102048	0.443463	Cytoplasm	17568000	17703000	22115000	21558000	20411000	19326000
A0A0H2XGK8	tr|A0A0H2XGK8|A0A0H2XGK8_STAA3 DUF4352 domain-containing protein GN=SAUSA300_1740	0.078736	0.612599	Membrane	9901400	8844500	9694400	9193600	8993000	12095000
A0A0H2XIW1	tr|A0A0H2XIW1|A0A0H2XIW1_STAA3 Oligoendopeptidase F GN=pepF	0.0375703	0.921257	Cytoplasm	26140000	33628000	63010000	42643000	43621000	32196000
A0A0H2XKB6	tr|A0A0H2XKB6|A0A0H2XKB6_STAA3 Uncharacterized protein GN=SAUSA300_0420	0.0371132	0.898977	Extracellular	18917000	17922000	10321000	13194000	17125000	16729000
Q2FG09	sp|Q2FG09|SYY_STAA3 Tyrosine--tRNA ligase GN=tyrS	0.0300808	0.810792	Cytoplasm	14854000	14610000	18374000	16814000	15864000	15914000
A0A0H2XFN4	tr|A0A0H2XFN4|A0A0H2XFN4_STAA3 Leukotoxin LukD GN=lukD	0.0223764	0.88965	Extracellular	31069000	36441000	39338000	39804000	37765000	31040000
A0A0H2XHX6	tr|A0A0H2XHX6|A0A0H2XHX6_STAA3 Glyceraldehyde-3-phosphate dehydrogenase GN=gap	0.00345548	0.992255	Cytoplasm	461329984	529030016	1076800000	727720000	643400000	565329984
A0A0H2XH45	tr|A0A0H2XH45|A0A0H2XH45_STAA3 Putative lipoprotein GN=SAUSA300_0693	-0.00468381	0.956482	Membrane	239260000	229340000	240790000	244870000	242620000	220240000
Q2FH99	sp|Q2FH99|CATA_STAA3 Catalase GN=katA	-0.0174052	0.892999	Cytoplasm	584860032	639889984	754369984	647129984	623520000	674809984
A0A0H2XEA7	tr|A0A0H2XEA7|A0A0H2XEA7_STAA3 Signal peptidase I GN=spsB	-0.0525653	0.625981	Membrane	20240000	24238000	21044000	20974000	21870000	20176000
A0A0H2XHZ5	tr|A0A0H2XHZ5|A0A0H2XHZ5_STAA3 Fructose bisphosphate aldolase GN=fba	-0.0755361	0.655211	Cytoplasm	13876000	17749000	19650000	17229000	16391000	14646000
A0A0H2XH16	tr|A0A0H2XH16|A0A0H2XH16_STAA3 Delta-hemolysin GN=SAUSA300_1988	-0.081391	0.726016	Extracellular	350190016	312689984	475240000	309590016	436660000	325009984
Q2FHI1	sp|Q2FHI1|EFTS_STAA3 Elongation factor Ts GN=tsf	-0.145147	0.27464	Cytoplasm	76636000	85050000	96529000	80939000	80479000	71424000
A0A0H2XFX2	tr|A0A0H2XFX2|A0A0H2XFX2_STAA3 Putative staphyloxanthin biosynthesis protein GN=SAUSA300_0277	-0.145362	0.629332	Extracellular	29737000	33957000	18125000	24402000	19797000	28003000
Q2FHP4	sp|Q2FHP4|SYI_STAA3 Isoleucine--tRNA ligase GN=ileS	-0.174616	0.418924	Cytoplasm	166560000	189800000	263350000	191920000	188520000	160040000
A0A0H2XJW6	tr|A0A0H2XJW6|A0A0H2XJW6_STAA3 Leukotoxin LukE GN=lukE	-0.17555	0.138895	Extracellular	92834000	99351000	104320000	79367000	93300000	90196000
Q2FJB2	sp|Q2FJB2|SYE_STAA3 Glutamate--tRNA ligase GN=gltX	-0.180489	0.318636	Cytoplasm	12595000	12597000	17902000	12568000	12079000	12855000
A0A0H2XFW0	tr|A0A0H2XFW0|A0A0H2XFW0_STAA3 Pyruvate ferredoxin oxidoreductase, beta subunit GN=SAUSA300_1183	-0.183363	0.284852	Cytoplasm	10400000	12170000	14598000	11667000	11005000	9828200
A0A0H2XFG3	tr|A0A0H2XFG3|A0A0H2XFG3_STAA3 ComE operon protein 2 GN=SAUSA300_1548	-0.187369	0.892999	Cytoplasm	3427100	0	4905400	3347100	3401900	0
Q2FJC1	sp|Q2FJC1|PDXS_STAA3 Pyridoxal 5-phosphate synthase subunit PdxS GN=pdxS	-0.192032	0.457486	Cytoplasm	24378000	28228000	43788000	28773000	28207000	24904000
A0A0H2XFY8	tr|A0A0H2XFY8|A0A0H2XFY8_STAA3 GTP cyclohydrolase 1 type 2 homolog GN=SAUSA300_1519	-0.20974	0.158536	Cytoplasm	5387900	6664800	6629100	5827800	5399500	4890900
A0A0H2XID2	tr|A0A0H2XID2|A0A0H2XID2_STAA3 Methionine--tRNA ligase GN=metS	-0.2197	0.10906	Cytoplasm	237530000	257230000	278060000	214810000	246510000	203180000
A0A0H2XJE4	tr|A0A0H2XJE4|A0A0H2XJE4_STAA3 Glycerol uptake operon antiterminator regulatory protein GN=glpP	-0.229581	0.13304	Cytoplasm	34034000	44966000	36182000	31650000	31894000	34031000
Q2FJ56	sp|Q2FJ56|Y569_STAA3 Putative heme-dependent peroxidase SAUSA300_0569 GN=SAUSA300_0569	-0.229771	0.427596	Cytoplasm	37489000	46826000	74118000	45084000	44731000	40011000
A0A0H2XEL4	tr|A0A0H2XEL4|A0A0H2XEL4_STAA3 Phi77 ORF006-like protein, putative capsid protein GN=SAUSA300_1938	-0.235662	0.159072	Cytoplasm	25224000	25593000	22565000	24874000	19601000	18303000
Q2FHJ7	sp|Q2FHJ7|RL19_STAA3 50S ribosomal protein L19 GN=rplS	-0.278723	0.0688778	Cytoplasm	11978000	11962000	12141000	9482600	11571000	8880400
Q2FJM6	sp|Q2FJM6|IMDH_STAA3 Inosine-5-monophosphate dehydrogenase GN=guaB	-0.289956	0.0761412	Cytoplasm	692860032	709209984	642070016	587040000	623849984	471409984
A0A0H2XFI7	tr|A0A0H2XFI7|A0A0H2XFI7_STAA3 Secretory antigen SsaA GN=ssaA	-0.290473	0.519344	Extracellular	89848000	53353000	31579000	49214000	34033000	49403000
Q2FEP4	sp|Q2FEP4|RL22_STAA3 50S ribosomal protein L22 GN=rplV	-0.294326	0.13304	Cytoplasm	15099000	18861000	15609000	13150000	16024000	11439000
A0A0H2XFS1	tr|A0A0H2XFS1|A0A0H2XFS1_STAA3 Putative lipoprotein GN=SAUSA300_0079	-0.297569	0.375109	Membrane	13704000	12291000	6432600	8559900	8041800	8477500
A0A0H2XGD7	tr|A0A0H2XGD7|A0A0H2XGD7_STAA3 ATP-dependent 6-phosphofructokinase GN=pfkA	-0.305933	0.0245704	Cytoplasm	65077000	72571000	71074000	57233000	60100000	51653000
A0A0H2XHZ1	tr|A0A0H2XHZ1|A0A0H2XHZ1_STAA3 Putative lysophospholipase GN=SAUSA300_0070	-0.311364	0.215734	Cytoplasm	107540000	102090000	172330000	98440000	99328000	101270000
Q2FFT4;Q2FFT2	sp|Q2FFT4|SPLF_STAA3 Serine protease SplF GN=splF ;sp|Q2FFT2|SPLD_STAA3 Serine protease SplD GN=splD	-0.323657	0.03575	Extracellular	11060000	12208000	10017000	9431600	9046000	8087300
Q2FEF1	sp|Q2FEF1|IDI2_STAA3 Isopentenyl-diphosphate delta-isomerase GN=fni	-0.325771	0.0322831	Cytoplasm	11654000	11132000	13766000	9850000	10072000	9143300
A0A0H2XFU3	tr|A0A0H2XFU3|A0A0H2XFU3_STAA3 Peptidase_M16_C domain-containing protein GN=SAUSA300_1171	-0.337015	0.278374	Cytoplasm	2584500	3564600	5254200	3169500	2562000	2957800
A0A0H2XE54	tr|A0A0H2XE54|A0A0H2XE54_STAA3 HD domain-containing protein GN=SAUSA300_1552	-0.346112	0.0213271	Cytoplasm	6813300	6387800	6385000	5649200	4585300	5223300
A0A0H2XEM7	tr|A0A0H2XEM7|A0A0H2XEM7_STAA3 Indole-3-pyruvate decarboxylase GN=ipdC	-0.356015	0.070996	Extracellular	6391800	6309100	8391600	5655100	5921900	4819700
A0A0H2XG41	tr|A0A0H2XG41|A0A0H2XG41_STAA3 Triacylglycerol lipase GN=lip	-0.378869	0.0260279	Extracellular	9045799936	9557600256	7935799808	6027899904	7190000128	7200099840
A0A0H2XKD0	tr|A0A0H2XKD0|A0A0H2XKD0_STAA3 N5-carboxyaminoimidazole ribonucleotide mutase GN=purE	-0.382195	0.053017	Cytoplasm	13373000	13662000	17394000	12492000	11549000	9949700
A0A0H2XFT9	tr|A0A0H2XFT9|A0A0H2XFT9_STAA3 Lipoprotein GN=SAUSA300_0437	-0.3882	0.0241479	Membrane	27049000	27246000	24796000	18627000	23398000	18704000
A0A0H2XFH8	tr|A0A0H2XFH8|A0A0H2XFH8_STAA3 Pyruvate dehydrogenase E1 component, beta subunit GN=pdhB	-0.401144	0.00221718	Cytoplasm	359880000	360920000	376260000	273680000	272560000	284500000
A0A0H2XHK6	tr|A0A0H2XHK6|A0A0H2XHK6_STAA3 Iron-dependent repressor GN=SAUSA300_0621	-0.401877	0.0825421	Cytoplasm	5906800	7818100	7607200	4772600	4824900	6614600
Q2FHJ3	sp|Q2FHJ3|SUCC_STAA3 Succinate--CoA ligase [ADP-forming] subunit beta GN=sucC	-0.422985	0.00208843	Cytoplasm	65884000	66146000	61578000	48435000	48814000	47099000
Q2FH04	sp|Q2FH04|EBH_STAA3 Extracellular matrix-binding protein ebh GN=ebh	-0.439006	0.704315	Membrane	193150000	89811000	58846000	35322000	32524000	356640000
A0A0H2XGT6	tr|A0A0H2XGT6|A0A0H2XGT6_STAA3 Alkyl hydroperoxide reductase AhpD GN=SAUSA300_2418	-0.462653	0.00166989	Cytoplasm	27176000	28321000	29658000	21263000	20471000	20038000
Q2FHN8	sp|Q2FHN8|PYRB_STAA3 Aspartate carbamoyltransferase GN=pyrB	-0.466813	0.0613427	Cytoplasm	4537700	3473100	3062300	2868500	2217300	2874400
Q2FE81	sp|Q2FE81|GPMA_STAA3 2,3-bisphosphoglycerate-dependent phosphoglycerate mutase GN=gpmA	-0.475849	0.0213271	Cytoplasm	801950016	714360000	964860032	539150016	644809984	591089984
Q2FIB3	sp|Q2FIB3|G6PI_STAA3 Glucose-6-phosphate isomerase GN=pgi	-0.49742	0.0307813	Cytoplasm	1029699968	1023200000	1462000000	867950016	781110016	807600000
A0A0H2XEW5	tr|A0A0H2XEW5|A0A0H2XEW5_STAA3 Alpha-hemolysin GN=SAUSA300_1058	-0.499215	0.0306674	Extracellular	5591600128	5598199808	3958299904	3390099968	3384399872	3824399872
Q2FJN4	sp|Q2FJN4|AHPC_STAA3 Alkyl hydroperoxide reductase C GN=ahpC	-0.508285	0.0035577	Cytoplasm	143220000	128260000	126320000	98029000	85235000	96509000
A0A0H2XG24	tr|A0A0H2XG24|A0A0H2XG24_STAA3 Uncharacterized protein GN=SAUSA300_0602	-0.55191	0.152207	Extracellular	2589199872	2633200128	1268600064	1276800000	1664300032	1291800064
Q2FEP6	sp|Q2FEP6|RL16_STAA3 50S ribosomal protein L16 GN=rplP	-0.555264	0.00447271	Cytoplasm	16341000	15703000	12876000	10066000	10347000	9998100
Q2FH11	sp|Q2FH11|TYSY_STAA3 Thymidylate synthase GN=thyA	-0.557247	0.577931	Cytoplasm	0	1873200	3415300	1502000	0	1336900
A0A0H2XHC8	tr|A0A0H2XHC8|A0A0H2XHC8_STAA3 Putative iron compound ABC transporter, iron compound-binding protein GN=SAUSA300_0598	-0.558924	0.00182465	Membrane	4581600	4391600	4725400	2850200	3379600	3087300
Q2FHK9	sp|Q2FHK9|PLSX_STAA3 Phosphate acyltransferase GN=plsX	-0.562871	0.00635703	Cytoplasm	7340100	9181600	9025600	5300100	5741900	6200600
A0A0H2XFZ6	tr|A0A0H2XFZ6|A0A0H2XFZ6_STAA3 Transcriptional regulator GN=SAUSA300_0958	-0.57718	0.0437058	Extracellular	20755000	22006000	13508000	11103000	12827000	13045000
A0A0H2XFA9	tr|A0A0H2XFA9|A0A0H2XFA9_STAA3 Glutamine--fructose-6-phosphate aminotransferase [isomerizing] GN=glmS	-0.587587	0.00136886	Cytoplasm	20549000	23738000	23710000	15213000	14476000	15476000
A0A0H2XEK9	tr|A0A0H2XEK9|A0A0H2XEK9_STAA3 Fumarate hydratase class II GN=fumC	-0.589973	0.022227	Cytoplasm	5167100	4771000	7290600	3960400	3556600	3741500
A0A0H2XHJ8	tr|A0A0H2XHJ8|A0A0H2XHJ8_STAA3 Peptidase, M16 family GN=SAUSA300_1172	-0.597425	0.0692896	Cytoplasm	4041800	5283300	7753500	4089200	3387200	3451200
A0A0H2XHS2	tr|A0A0H2XHS2|A0A0H2XHS2_STAA3 Isocitrate dehydrogenase [NADP] GN=icd	-0.60116	0.0161738	Cytoplasm	8581200	9390900	7199800	4854900	5153200	6643800
Q2FG72	sp|Q2FG72|SYV_STAA3 Valine--tRNA ligase GN=valS	-0.601473	0.00786677	Cytoplasm	124680000	155850000	170640000	103210000	100150000	91839000
Q2FEC8	sp|Q2FEC8|Y2315_STAA3 Uncharacterized lipoprotein SAUSA300_2315 GN=SAUSA300_2315	-0.602629	0.0665791	Membrane	8508500	5121900	6314900	4980600	3299100	4783500
Q2FJ29	sp|Q2FJ29|SYR_STAA3 Arginine--tRNA ligase GN=argS	-0.631606	0.00797793	Cytoplasm	22429000	26333000	32368000	17488000	17237000	17054000
Q2FG96	sp|Q2FG96|SYH_STAA3 Histidine--tRNA ligase GN=hisS	-0.632964	0.0322648	Cytoplasm	8228400	12278000	14116000	7057200	7183900	7542900
Q2FFY0	sp|Q2FFY0|SYL_STAA3 Leucine--tRNA ligase GN=leuS	-0.655352	0.0643112	Cytoplasm	13094000	19192000	26568000	12406000	12929000	10654000
A0A0H2XEB0	tr|A0A0H2XEB0|A0A0H2XEB0_STAA3 Iron compound ABC transporter, iron compound-binding protein GN=SAUSA300_2136	-0.665793	0.0110924	Membrane	25974000	26493000	18560000	13380000	15386000	15538000
A0A0H2XJ54	tr|A0A0H2XJ54|A0A0H2XJ54_STAA3 Uncharacterized protein GN=SAUSA300_0740	-0.712741	0.000561493	Cytoplasm	5986500	5955900	6910400	3851900	3936300	3691400
Q2FKP7	sp|Q2FKP7|SYS_STAA3 Serine--tRNA ligase GN=serS	-0.712821	0.0216627	Cytoplasm	42441000	46846000	69523000	32867000	34375000	27787000
A0A0H2XHX5	tr|A0A0H2XHX5|A0A0H2XHX5_STAA3 Deoxynucleoside kinase family protein GN=SAUSA300_0541	-0.729857	0.0563979	Cytoplasm	5872200	6176100	11660000	4165300	4433400	5020000
A0A0H2XHC4	tr|A0A0H2XHC4|A0A0H2XHC4_STAA3 2,3-bisphosphoglycerate-independent phosphoglycerate mutase GN=gpmI	-0.731267	0.00888597	Cytoplasm	29606000	31861000	39744000	22109000	16618000	22303000
A0A0H2XIA8	tr|A0A0H2XIA8|A0A0H2XIA8_STAA3 Dihydroorotase GN=pyrC	-0.788348	0.00177081	Cytoplasm	13015000	13468000	14679000	7712400	6976100	9283100
A0A0H2XEI4	tr|A0A0H2XEI4|A0A0H2XEI4_STAA3 Transcription termination/antitermination protein NusG GN=nusG	-0.788794	0.00635703	Cytoplasm	6673200	8892400	6586100	3663900	4205500	4918900
A0A0H2XG62	tr|A0A0H2XG62|A0A0H2XG62_STAA3 Uncharacterized protein GN=SAUSA300_1118	-0.803239	0.000230495	Cytoplasm	32791000	34211000	35552000	21097000	18546000	19183000
Q2FG80	sp|Q2FG80|RL21_STAA3 50S ribosomal protein L21 GN=rplU	-0.823657	0.0100313	Cytoplasm	24687000	28091000	19844000	15348000	15106000	10706000
A0A0H2XGY0	tr|A0A0H2XGY0|A0A0H2XGY0_STAA3 FeS assembly protein SufD GN=sufD	-0.833423	0.00705933	Cytoplasm	35420000	42116000	57150000	23579000	24589000	25989000
A0A0H2XH08	tr|A0A0H2XH08|A0A0H2XH08_STAA3 Accessory gene regulator protein A GN=agrA	-0.838424	0.0001663	Cytoplasm	29117000	32299000	30471000	17110000	18018000	16259000
A0A0H2XFS8	tr|A0A0H2XFS8|A0A0H2XFS8_STAA3 Staphylokinase GN=sak	-0.840246	0.00033265	Extracellular	37317000	37655000	33057000	20759000	21048000	18525000
A0A0H2XIJ5	tr|A0A0H2XIJ5|A0A0H2XIJ5_STAA3 Oligopeptide ABC transporter, substrate-binding protein GN=oppA	-0.841446	0.00222488	Membrane	2841600	2433300	2941300	1427300	1365500	1813800
A0A0H2XJ39	tr|A0A0H2XJ39|A0A0H2XJ39_STAA3 Penicillin-binding protein 3 GN=pbp3	-0.868403	0.00098217	Membrane	254060000	308710016	235060000	136670000	145820000	152030000
A0A0H2XFV8	tr|A0A0H2XFV8|A0A0H2XFV8_STAA3 Staphylococcal enterotoxin Q GN=seq	-0.870981	0.000385032	Extracellular	648440000	623400000	644910016	310200000	355150016	386820000
A0A0H2XG13	tr|A0A0H2XG13|A0A0H2XG13_STAA3 Acetyltransferase, GNAT family GN=SAUSA300_0343	-0.880864	0.00635703	Cytoplasm	6385900	6286200	9762400	3744500	4044300	4144100
Q2FHU3	sp|Q2FHU3|SYFA_STAA3 Phenylalanine--tRNA ligase alpha subunit GN=pheS	-0.891618	0.00015229	Cytoplasm	30360000	31366000	35326000	17589000	17202000	17411000
Q2FF15	sp|Q2FF15|GLYA_STAA3 Serine hydroxymethyltransferase GN=glyA	-0.900047	0.00205835	Cytoplasm	35077000	39915000	43878000	24252000	21933000	17772000
A0A0H2XK15	tr|A0A0H2XK15|A0A0H2XK15_STAA3 1-phosphatidylinositol phosphodiesterase GN=plc	-0.943654	0.00778659	Extracellular	18374000	20050000	30216000	12375000	12498000	10115000
A0A0H2XH48	tr|A0A0H2XH48|A0A0H2XH48_STAA3 Gamma-hemolysin component B GN=hlgB	-0.946323	0.000771817	Extracellular	389649984	401200000	370590016	175690000	194340000	237140000
Q2FK15	sp|Q2FK15|TARI1_STAA3 Ribitol-5-phosphate cytidylyltransferase 1 GN=tarI1	-0.946983	0.006897	Cytoplasm	8693800	10708000	6317300	3921000	4764000	4394100
Q2FIF6	sp|Q2FIF6|Y822_STAA3 UPF0051 protein SAUSA300_0822 GN=SAUSA300_0822	-0.962398	0.00125844	Cytoplasm	88058000	92345000	123030000	52777000	49212000	52065000
A0A0H2XGW3	tr|A0A0H2XGW3|A0A0H2XGW3_STAA3 Carboxyl-terminal protease GN=ctpA	-0.964776	0.02742	Membrane	4634500	5447500	6588600	2055300	2521900	4316300
Q2FHG4	sp|Q2FHG4|PNP_STAA3 Polyribonucleotide nucleotidyltransferase GN=pnp	-0.975904	0.000138194	Cytoplasm	221460000	241870000	255120000	121980000	114400000	128700000
A0A0H2XGG1	tr|A0A0H2XGG1|A0A0H2XGG1_STAA3 6-phosphogluconate dehydrogenase, decarboxylating GN=gnd	-0.98197	0.00803793	Cytoplasm	155720000	162730000	268250000	102220000	92910000	92885000
A0A0H2XIQ2	tr|A0A0H2XIQ2|A0A0H2XIQ2_STAA3 Dihydrolipoyl dehydrogenase GN=lpdA	-1.00563	0.000387693	Cytoplasm	1428899968	1467900032	1784000000	778960000	828419968	716400000
Q2FHI3	sp|Q2FHI3|CODY_STAA3 GTP-sensing transcriptional pleiotropic repressor CodY GN=codY	-1.00749	0.000106746	Cytoplasm	234300000	216500000	240860000	106930000	122800000	114510000
Q2FIR2	sp|Q2FIR2|QUEF_STAA3 NADPH-dependent 7-cyano-7-deazaguanine reductase GN=queF	-1.05168	0.00125838	Cytoplasm	9836100	6809000	7125200	3949300	3606600	3761200
A0A0H2XHL4	tr|A0A0H2XHL4|A0A0H2XHL4_STAA3 Phosphate acetyltransferase GN=pta	-1.07624	0.00933666	Cytoplasm	43483000	47865000	81075000	29656000	24157000	25126000
A0A0H2XEI1	tr|A0A0H2XEI1|A0A0H2XEI1_STAA3 Uncharacterized protein GN=SAUSA300_1236	-1.08873	0.00258654	Extracellular	748000000	771790016	547539968	283630016	296140000	391150016
A0A0H2XEH7	tr|A0A0H2XEH7|A0A0H2XEH7_STAA3 Staphopain A GN=SAUSA300_1890	-1.10715	0.00180431	Extracellular	677139968	765390016	511809984	263980000	337480000	297849984
A0A0H2XIJ1	tr|A0A0H2XIJ1|A0A0H2XIJ1_STAA3 Enoyl-[acyl-carrier-protein] reductase [NADPH] GN=SAUSA300_0912	-1.12047	6.31e-05	Cytoplasm	21845000	21732000	21551000	9121600	10041000	10869000
A0A0H2XKH5	tr|A0A0H2XKH5|A0A0H2XKH5_STAA3 Aconitate hydratase GN=acnA	-1.12647	0.00118117	Cytoplasm	48990000	51964000	71250000	28328000	25849000	23803000
A0A0H2XGL1	tr|A0A0H2XGL1|A0A0H2XGL1_STAA3 Citrate synthase GN=gltA	-1.13972	0.000290744	Membrane	35123000	40651000	36443000	15770000	15600000	19772000
A0A0H2XGT0	tr|A0A0H2XGT0|A0A0H2XGT0_STAA3 SIS domain protein GN=SAUSA300_0556	-1.14807	0.000123727	Cytoplasm	11871000	12170000	13893000	5209500	5768800	6136000
Q2FJ93	sp|Q2FJ93|EFG_STAA3 Elongation factor G GN=fusA PE=3 SV=3	-1.18756	0.000152543	Cytoplasm	374220000	376180000	343529984	154270000	144420000	183700000
Q2FEW1	sp|Q2FEW1|URTF_STAA3 Probable uridylyltransferase SAUSA300_2130 GN=SAUSA300_2130	-1.19936	0.00012698	Cytoplasm	19819000	18655000	22353000	8014600	8914800	9551800
Q2FI07	sp|Q2FI07|PUR5_STAA3 Phosphoribosylformylglycinamidine cyclo-ligase GN=purM	-1.21285	0.00168278	Cytoplasm	13751000	13910000	21601000	7101400	6577000	7103100
A0A0H2XH21	tr|A0A0H2XH21|A0A0H2XH21_STAA3 Putative NADP-dependent malic enzyme GN=SAUSA300_1648	-1.22498	0.00060635	Cytoplasm	10997000	11682000	10180000	4531300	3926400	5755100
Q2FFY7	sp|Q2FFY7|PEPVL_STAA3 Putative dipeptidase SAUSA300_1697 GN=SAUSA300_1697	-1.25592	0.0010323	Cytoplasm	20580000	25803000	32675000	11547000	10913000	10109000
A0A0H2XGB3	tr|A0A0H2XGB3|A0A0H2XGB3_STAA3 Pyrroline-5-carboxylate reductase GN=proC	-1.26587	0.0030754	Cytoplasm	12905000	18575000	17989000	5445000	6440700	8842300
Q2FIE3	sp|Q2FIE3|DLTA_STAA3 D-alanine--D-alanyl carrier protein ligase GN=dltA	-1.27639	4.28e-05	Cytoplasm	8097100	7713300	8461600	3171500	3682200	3183900
A0A0H2XFP1	sp|A0A0H2XFP1|ESAA_STAA3 Type VII secretion system accessory factor EsaA GN=esaA	-1.31431	0.000191777	Membrane	531409984	584750016	442960000	192260000	228250000	203950000
A0A0H2XH50	tr|A0A0H2XH50|A0A0H2XH50_STAA3 1,4-dihydroxy-2-naphthoyl-CoA synthase GN=menB	-1.32433	2.91e-05	Cytoplasm	124790000	127550000	115500000	46950000	53130000	46933000
A0A0H2XIH9	tr|A0A0H2XIH9|A0A0H2XIH9_STAA3 Fibrinogen-binding protein GN=efb	-1.33597	0.391898	Extracellular	4951700	5822200	0	4149900	0	0
A0A0H2XHY4	tr|A0A0H2XHY4|A0A0H2XHY4_STAA3 Penicillin-binding protein 2 GN=mecA	-1.34738	0.00223228	Membrane	215620000	253750000	164770000	76580000	67842000	105330000
A0A0H2XFI3	tr|A0A0H2XFI3|A0A0H2XFI3_STAA3 Metallophos domain-containing protein GN=SAUSA300_1793	-1.36074	0.070996	Cytoplasm	1775200	1779200	0	0	0	0
A0A0H2XJF4	tr|A0A0H2XJF4|A0A0H2XJF4_STAA3 3-oxoacyl-[acyl-carrier-protein] synthase 2 GN=fabF	-1.40882	0.000234963	Cytoplasm	39793000	40934000	55405000	15913000	17462000	17350000
A0A0H2XI68	tr|A0A0H2XI68|A0A0H2XI68_STAA3 Staphylococcal respiratory response protein, SrrA GN=srrA	-1.43379	0.00307087	Cytoplasm	11058000	20046000	13721000	5077900	6716800	4522700
Q2FDV8	sp|Q2FDV8|CLPL_STAA3 ATP-dependent Clp protease ATP-binding subunit ClpL GN=clpL	-1.45976	0.00060635	Cytoplasm	31773000	29621000	46424000	12493000	13837000	12145000
A0A0H2XEF6	tr|A0A0H2XEF6|A0A0H2XEF6_STAA3 Purine nucleoside phosphorylase DeoD-type GN=deoD	-1.47014	0.000145184	Cytoplasm	164110000	119840000	146020000	51516000	47509000	55178000
Q2FGY6	sp|Q2FGY6|SYN_STAA3 Asparagine--tRNA ligase GN=asnS	-1.54436	5e-05	Cytoplasm	15554000	19862000	18312000	6449100	5704500	6197100
A0A0H2XJ51	tr|A0A0H2XJ51|A0A0H2XJ51_STAA3 Uncharacterized protein GN=SAUSA300_0812	-1.55517	0.000146226	Extracellular	111450000	113350000	92913000	30391000	37012000	41118000
A0A0H2XH33	tr|A0A0H2XH33|A0A0H2XH33_STAA3 3-dmu-9_3-mt domain-containing protein GN=SAUSA300_2529	-1.55623	0.0575154	Cytoplasm	3137400	3303700	3828300	0	1799000	2008300
Q2FGJ3	sp|Q2FGJ3|EFP_STAA3 Elongation factor P GN=efp	-1.5734	4.1e-05	Cytoplasm	30426000	29889000	28190000	8771900	11328000	9787700
A0A0H2XIK4	tr|A0A0H2XIK4|A0A0H2XIK4_STAA3 Ornithine aminotransferase GN=rocD	-1.58505	0.00033265	Cytoplasm	14016000	17375000	18376000	6586000	4488000	5606400
Q2FJM5	sp|Q2FJM5|GUAA_STAA3 GMP synthase [glutamine-hydrolyzing] GN=guaA	-1.59026	4.45e-05	Cytoplasm	742390016	699870016	903689984	259860000	247090000	267870000
A0A0H2XJ58	tr|A0A0H2XJ58|A0A0H2XJ58_STAA3 Putative Pyridine nucleotide-disulphide oxidoreductase GN=SAUSA300_0576	-1.5905	0.070996	Cytoplasm	2133800	0	2386800	0	0	0
A0A0H2XIS1	tr|A0A0H2XIS1|A0A0H2XIS1_STAA3 D-isomer specific 2-hydroxyacid dehydrogenase GN=SAUSA300_0834	-1.59719	0.070996	Cytoplasm	2166500	0	2383700	0	0	0
Q2FJB5	sp|Q2FJB5|CLPC_STAA3 ATP-dependent Clp protease ATP-binding subunit ClpC GN=clpC	-1.65655	0.0720834	Cytoplasm	2096000	2787600	0	0	0	0
Q2FFJ1	sp|Q2FFJ1|DNLJ_STAA3 DNA ligase GN=ligA	-1.67105	0.0414179	Cytoplasm	2102700	2236400	2345900	0	1832000	0
Q2FIP8	sp|Q2FIP8|PEPT_STAA3 Peptidase T GN=pepT	-1.73291	4.04e-05	Cytoplasm	15573000	17470000	20587000	5663600	5368100	5016200
Q2FJM8	sp|Q2FJM8|XPT_STAA3 Xanthine phosphoribosyltransferase GN=xpt	-1.73547	0.021425	Cytoplasm	6307700	18631000	5020700	2294800	3026500	2300900
A0A0H2XJR2	tr|A0A0H2XJR2|A0A0H2XJR2_STAA3 Pyridine nucleotide-disulfide oxidoreductase GN=SAUSA300_1369	-1.74152	0.0833018	Cytoplasm	4793200	4457300	6291600	3263200	2551300	0
A0A0H2XI47	tr|A0A0H2XI47|A0A0H2XI47_STAA3 Hydrolase_4 domain-containing protein GN=SAUSA300_0430	-1.74157	0.070996	Cytoplasm	2469100	2824000	0	0	0	0
A0A0H2XIJ3	tr|A0A0H2XIJ3|A0A0H2XIJ3_STAA3 Autolysin GN=atl	-1.74586	5.54e-05	Extracellular	50864001024	53455998976	44825001984	12929000448	14547000320	17176000512
Q2FJ77	sp|Q2FJ77|SDRE_STAA3 Serine-aspartate repeat-containing protein E GN=sdrE	-1.78344	2.69e-05	Wall	407169984	451300000	431809984	124120000	142720000	109800000
Q2FF59	sp|Q2FF59|RSBW_STAA3 Serine-protein kinase RsbW GN=rsbW	-1.78813	6.7e-05	Cytoplasm	72681000	67396000	91499000	21201000	20840000	24625000
Q2FIE9	sp|Q2FIE9|LIPA_STAA3 Lipoyl synthase GN=lipA	-1.79653	0.070996	Cytoplasm	2683800	0	2912600	0	0	0
A0A0H2XF79	tr|A0A0H2XF79|A0A0H2XF79_STAA3 Uncharacterized protein GN=SAUSA300_0780	-1.79756	0.0732881	Extracellular	2258400	3468700	0	0	0	0
A0A0H2XGI6;A0A0H2XJY5	tr|A0A0H2XGI6|A0A0H2XGI6_STAA3 Single-stranded DNA-binding protein GN=ssb ;tr|A0A0H2XJY5|A0A0H2XJY5_STAA3 Single-stranded DNA-binding protein GN=	-1.8329	0.156516	Extracellular	8605600	9003100	8994400	6407000	5570800	0
A0A0H2XG07	tr|A0A0H2XG07|A0A0H2XG07_STAA3 Adenylosuccinate synthetase GN=purA	-1.83967	0.000801372	Cytoplasm	12926000	18902000	25548000	5310200	4843800	5292300
A0A0H2XHJ5	tr|A0A0H2XHJ5|A0A0H2XHJ5_STAA3 Cysteine desulfurase GN=sufS	-1.85923	0.00221785	Cytoplasm	2577600	2450400	2509000	1034300	0	742940
Q2FK29	sp|Q2FK29|LDH1_STAA3 L-lactate dehydrogenase 1 GN=ldh1 PE=3 SV=2	-1.94255	0.00447271	Cytoplasm	40023000	30489000	84570000	11865000	14072000	10883000
A0A0H2XJ11	tr|A0A0H2XJ11|A0A0H2XJ11_STAA3 Uncharacterized protein GN=SAUSA300_1057	-1.94672	0.0730453	Cytoplasm	0	2622900	4072700	0	0	0
Q2FHV1	sp|Q2FHV1|ISDA_STAA3 Iron-regulated surface determinant protein A GN=isdA	-1.96604	0.00138758	Wall	27518000	27642000	14931000	5572400	7307900	4676600
Q2FIA5	sp|Q2FIA5|CDR_STAA3 Coenzyme A disulfide reductase GN=cdr	-2.05528	8.75e-06	Cytoplasm	139720000	144330000	175010000	37004000	35807000	37099000
A0A0H2XG99	tr|A0A0H2XG99|A0A0H2XG99_STAA3 Cell shape-determining protein MreC GN=mreC	-2.08563	0.070996	Membrane	3933800	3625000	0	0	0	0
A0A0H2XI97	tr|A0A0H2XI97|A0A0H2XI97_STAA3 Exotoxin 7 GN=set7	-2.11394	0.070996	Extracellular	3721200	4064400	0	0	0	0
Q2FI93	sp|Q2FI93|FABH_STAA3 3-oxoacyl-[acyl-carrier-protein] synthase 3 GN=fabH	-2.1685	1.35e-05	Cytoplasm	32454000	29623000	36809000	6704200	7075300	8211300
A0A0H2XH24	tr|A0A0H2XH24|A0A0H2XH24_STAA3 Threonine synthase GN=thrC	-2.20475	0.000322749	Cytoplasm	4931500	2585100	3826400	821960	861210	703400
Q2FFJ6	sp|Q2FFJ6|GATB_STAA3 Aspartyl/glutamyl-tRNA(Asn/Gln amidotransferase subunit B GN=gatB	-2.2467	2.02e-05	Cytoplasm	1967200	2485800	1760200	0	0	0
Q2FJE0	sp|Q2FJE0|RL25_STAA3 50S ribosomal protein L25 GN=rplY	-2.27571	0.000152543	cytoplasm	92589000	94113000	60091000	14201000	16850000	19272000
Q2FGF8	sp|Q2FGF8|SYG_STAA3 Glycine--tRNA ligase GN=glyQS	-2.31874	2.61e-05	Cytoplasm	8931600	8901900	7505700	1409400	1727400	1974000
A0A0H2XFZ1	tr|A0A0H2XFZ1|A0A0H2XFZ1_STAA3 Putative exotoxin 3 GN=SAUSA300_1061	-2.32352	0.000153429	Extracellular	2124000	2956400	1608200	0	0	0
A0A0H2XJV9	tr|A0A0H2XJV9|A0A0H2XJV9_STAA3 Putative cell wall surface anchor family protein GN=SAUSA300_2436	-2.37494	2.23e-05	Extracellular	192960000	184750000	152380000	29055000	39071000	34286000
Q2FJ78	sp|Q2FJ78|SDRD_STAA3 Serine-aspartate repeat-containing protein D GN=sdrD	-2.42008	2.87e-05	Wall	1365799936	1692700032	1576400000	277689984	350070016	244550000
Q2FGC5	sp|Q2FGC5|MTNN_STAA3 5-methylthioadenosine/S-adenosylhomocysteine nucleosidase GN=mtnN	-2.4348	8.28e-07	Cytoplasm	2447600	2373800	2190600	0	0	0
A0A0H2XGJ0	tr|A0A0H2XGJ0|A0A0H2XGJ0_STAA3 Spermidine N(1-acetyltransferase GN=speG	-2.43579	2.36e-06	Cytoplasm	2205400	2198800	2630100	0	0	0
A0A0H2XHU3	tr|A0A0H2XHU3|A0A0H2XHU3_STAA3 Beta sliding clamp GN=dnaN	-2.53269	1.01e-05	Cytoplasm	12059000	13116000	15940000	2576400	2369600	2131400
Q2FF10	sp|Q2FF10|RF1_STAA3 Peptide chain release factor 1 GN=prfA	-2.54933	0.070996	Cytoplasm	6193900	0	6038300	0	0	0
A0A0H2XJW8	tr|A0A0H2XJW8|A0A0H2XJW8_STAA3 Putative pyridoxal phosphate-dependent acyltransferase GN=SAUSA300_0535	-2.59258	0.0606678	Cytoplasm	9722500	11847000	20393000	5747200	0	4313000
Q2FJE4	sp|Q2FJE4|SP5G_STAA3 Putative septation protein SpoVG GN=spoVG	-2.69854	2.9e-05	Cytoplasm	2274600	2651600	3651900	0	0	0
Q2FEX1	sp|Q2FEX1|GLMM_STAA3 Phosphoglucosamine mutase GN=glmM	-2.72428	0.0301111	Cytoplasm	17471000	10102000	7723300	3420600	0	3197800
Q2FJQ7	sp|Q2FJQ7|METE_STAA3 5-methyltetrahydropteroyltriglutamate--homocysteine methyltransferase GN=metE	-2.73873	3.81e-06	Cytoplasm	2555300	2772700	3379700	0	0	0
Q2FDQ7	sp|Q2FDQ7|LDH2_STAA3 L-lactate dehydrogenase 2 GN=ldh2	-2.76614	4.15e-06	Cytoplasm	95342000	103640000	98585000	15631000	16030000	12349000
Q2FI23	sp|Q2FI23|Y957_STAA3 Uncharacterized protein SAUSA300_0957 GN=SAUSA300_0957	-2.77491	1.48e-06	Cytoplasm	3256700	2639000	3003900	0	0	0
Q2FJH7	sp|Q2FJH7|SLE1_STAA3 N-acetylmuramoyl-L-alanine amidase sle1 GN=sle1	-2.78929	0.000173772	Extracellular	2521900032	2991500032	1468400000	293470016	328060000	348310016
Q2FE21	sp|Q2FE21|Y2422_STAA3 Uncharacterized oxidoreductase SAUSA300_2422 GN=SAUSA300_2422	-2.82255	6.47e-07	Extracellular	2824400	3280700	3076300	0	0	0
A0A0H2XH43	tr|A0A0H2XH43|A0A0H2XH43_STAA3 Catabolite control protein A GN=ccpA	-2.86112	1.9e-05	Cytoplasm	3113200	3973100	2497000	0	0	0
Q2FFA2	sp|Q2FFA2|LUKL2_STAA3 Uncharacterized leukocidin-like protein 2 GN=SAUSA300_1975	-2.94012	0.000260559	Extracellular	1877400064	2017799936	4080300032	294590016	362760000	319960000
A0A0H2XED3	tr|A0A0H2XED3|A0A0H2XED3_STAA3 Uncharacterized protein GN=SAUSA300_0649	-2.94643	2.91e-05	Cytoplasm	2664200	3091300	4478100	0	0	0
Q2FI15	sp|Q2FI15|FOLD_STAA3 Bifunctional protein FolD GN=folD	-2.9914	1.89e-06	Cytoplasm	3213200	3994200	3155300	0	0	0
Q2FGE3	sp|Q2FGE3|DNAK_STAA3 Chaperone protein DnaK GN=dnaK	-3.01691	0.000188323	Cytoplasm	4257000	4662600	2151400	0	0	0
A0A0H2XII7	tr|A0A0H2XII7|A0A0H2XII7_STAA3 Exotoxin GN=SAUSA300_0403	-3.08381	6.47e-05	Extracellular	4387800	4516800	2476200	0	0	0
Q2FFH6	sp|Q2FFH6|PPAC_STAA3 Probable manganese-dependent inorganic pyrophosphatase GN=ppaC	-3.09272	1.32e-05	Cytoplasm	74874000	77244000	50973000	7830600	7562100	8018500
Q2FJ89	sp|Q2FJ89|HCHA_STAA3 Protein/nucleic acid deglycase HchA GN=hchA	-3.10054	7.83e-06	Cytoplasm	32532000	35469000	25182000	3368000	3379000	4046000
A0A0H2XI23	tr|A0A0H2XI23|A0A0H2XI23_STAA3 DegV family protein GN=SAUSA300_1318	-3.11803	2.24e-07	Cytoplasm	3612800	3898000	3741800	0	0	0
Q2FIA7	sp|Q2FIA7|Y871_STAA3 Uncharacterized protein SAUSA300_0871 GN=SAUSA300_0871	-3.12242	6.59e-05	Cytoplasm	5250800	3841600	2636300	0	0	0
A0A0H2XIC4	tr|A0A0H2XIC4|A0A0H2XIC4_STAA3 Uncharacterized protein GN=SAUSA300_0383	-3.17766	4.95e-05	Wall	5237800	4160100	2737600	0	0	0
Q2FFA3	sp|Q2FFA3|LUKL1_STAA3 Uncharacterized leukocidin-like protein 1 GN=SAUSA300_1974	-3.22966	0.000115739	Extracellular	1660700032	1689699968	3287300096	225480000	247990000	199860000
Q2FI59	sp|Q2FI59|MURE_STAA3 UDP-N-acetylmuramoyl-L-alanyl-D-glutamate--L-lysine ligase GN=murE	-3.22993	4.42e-06	Cytoplasm	3323800	4820600	4150400	0	0	0
A0A0H2XFD1	tr|A0A0H2XFD1|A0A0H2XFD1_STAA3 Hydroxymethylglutaryl-CoA synthase GN=SAUSA300_2484	-3.25038	4.66e-06	Cytoplasm	89585000	77852000	110920000	10417000	9488400	9082200
Q2FGX3	sp|Q2FGX3|NDK_STAA3 Nucleoside diphosphate kinase GN=ndk PE=3 SV=2	-3.25791	4.62e-06	Cytoplasm	3558000	3865800	5124500	0	0	0
A0A0H2XIH6	tr|A0A0H2XIH6|A0A0H2XIH6_STAA3 Transketolase GN=tkt	-3.28174	0.00014041	Cytoplasm	100160000	128510000	218620000	15757000	12105000	16039000
Q2FG40	sp|Q2FG40|KPYK_STAA3 Pyruvate kinase GN=pyk	-3.2857	5.13e-07	Cytoplasm	152850000	143320000	128670000	14125000	14902000	14439000
Q2FIE5	sp|Q2FIE5|NAGD_STAA3 Acid sugar phosphatase GN=nagD	-3.30321	3.54e-07	Cytoplasm	4354500	3921900	4534900	0	0	0
Q2FG97	sp|Q2FG97|SYD_STAA3 Aspartate--tRNA ligase GN=aspS	-3.33457	3.62e-06	Cytoplasm	3525500	4879700	4805200	0	0	0
A0A0H2XEF4	tr|A0A0H2XEF4|A0A0H2XEF4_STAA3 7,8-dihydroneopterin aldolase GN=folB	-3.37117	4.49e-07	Cytoplasm	4043000	4796200	4600200	0	0	0
A0A0H2XJK0	tr|A0A0H2XJK0|A0A0H2XJK0_STAA3 Aminotransferase GN=SAUSA300_1916	-3.3734	0.00121509	Cytoplasm	27536000	14353000	47634000	2068900	2056800	3975100
Q2FII7	sp|Q2FII7|GCSH_STAA3 Glycine cleavage system H protein GN=gcvH	-3.37411	4.8e-05	Cytoplasm	70959000	43656000	71879000	6297400	6807900	4659700
A0A0H2XHB0	tr|A0A0H2XHB0|A0A0H2XHB0_STAA3 Uncharacterized protein GN=SAUSA300_0177	-3.38317	1.33e-07	Cytoplasm	4576300	4439600	4501500	0	0	0
A0A0H2XJ21	tr|A0A0H2XJ21|A0A0H2XJ21_STAA3 Ribulose-5-phosphate reductase GN=tarJ	-3.40774	2.95e-07	Membrane	4229400	4668400	4874800	0	0	0
Q2FEQ1	sp|Q2FEQ1|RL5_STAA3 50S ribosomal protein L5 GN=rplE	-3.41799	4.95e-05	Cytoplasm	5921600	5407500	3070600	0	0	0
Q2FGA8	sp|Q2FGA8|SYA_STAA3 Alanine--tRNA ligase GN=alaS	-3.48384	6.47e-07	Cytoplasm	4733000	4362700	5460500	0	0	0
A0A0H2XGF3	tr|A0A0H2XGF3|A0A0H2XGF3_STAA3 Dihydroxyacetone kinase, DhaK subunit GN=SAUSA300_0636	-3.53362	5.13e-07	Cytoplasm	4520700	4966700	5569400	0	0	0
Q2FG85	sp|Q2FG85|RUVA_STAA3 Holliday junction ATP-dependent DNA helicase RuvA GN=ruvA	-3.58678	1.01e-06	Cytoplasm	4428700	5550500	5681800	0	0	0
Q2FI12	sp|Q2FI12|PUR7_STAA3 Phosphoribosylaminoimidazole-succinocarboxamide synthase GN=purC	-3.67434	1.16e-05	Cytoplasm	7224100	5570500	4163800	0	0	0
A0A0H2XFL0	tr|A0A0H2XFL0|A0A0H2XFL0_STAA3 Gamma-hemolysin component C GN=hlgC	-3.67957	3.53e-07	Extracellular	5765600	5913600	4968100	0	0	0
A0A0H2XG15	tr|A0A0H2XG15|A0A0H2XG15_STAA3 FeS assembly ATPase SufC GN=sufC	-3.69051	2.6e-07	Cytoplasm	5710500	5948900	5101000	0	0	0
Q2FJ79	sp|Q2FJ79|SDRC_STAA3 Serine-aspartate repeat-containing protein C GN=sdrC	-3.70519	4.74e-06	Wall	4768600	7276000	5149300	0	0	0
Q2FHP0	sp|Q2FHP0|PYRR_STAA3 Bifunctional protein PyrR GN=pyrR	-3.7183	1.59e-06	Cytoplasm	6312400	6204400	4687800	0	0	0
Q2FKN8	sp|Q2FKN8|WALR_STAA3 Transcriptional regulatory protein WalR GN=walR	-3.74032	3.64e-05	Cytoplasm	7494700	6728500	3811400	0	0	0
Q2FGE4	sp|Q2FGE4|DNAJ_STAA3 Chaperone protein DnaJ GN=dnaJ	-3.82442	3.81e-06	Cytoplasm	6285400	7509500	4850200	0	0	0
Q2FIC1	sp|Q2FIC1|PPI1_STAA3 Putative peptidyl-prolyl cis-trans isomerase GN=SAUSA300_0857	-3.91662	2.31e-05	Cytoplasm	8944700	6867700	4514300	0	0	0
Q2FEQ6	sp|Q2FEQ6|RS5_STAA3 30S ribosomal protein S5 GN=rpsE	-3.9291	8.37e-06	Cytoplasm	7560500	7858700	4790000	0	0	0
A0A0H2XEL7	tr|A0A0H2XEL7|A0A0H2XEL7_STAA3 Secretory antigen SsaA GN=ssaA	-3.93368	0.000236438	Extracellular	153650000	139770000	54112000	7102900	6208800	7384700
A0A0H2XES4	tr|A0A0H2XES4|A0A0H2XES4_STAA3 Ribonucleoside-diphosphate reductase GN=SAUSA300_0716	-3.98813	1.46e-07	Extracellular	7106000	7109600	6369100	0	0	0
A0A0H2XH00	tr|A0A0H2XH00|A0A0H2XH00_STAA3 Fibrinogen-binding protein GN=SAUSA300_1052	-4.05185	8.13e-05	Extracellular	7380200	11329000	4393700	0	0	0
A0A0H2XHG3	tr|A0A0H2XHG3|A0A0H2XHG3_STAA3 Probable malate:quinone oxidoreductase GN=mqo	-4.06077	1.97e-06	Cytoplasm	7765200	8389200	5744800	0	0	0
A0A0H2XGG7	tr|A0A0H2XGG7|A0A0H2XGG7_STAA3 Hydrolase, alpha/beta hydrolase fold family GN=SAUSA300_0601	-4.06162	1.33e-06	Cytoplasm	7951500	5881900	8015900	0	0	0
Q2FHL2	sp|Q2FHL2|Y1119_STAA3 Uncharacterized protein SAUSA300_1119 GN=SAUSA300_1119	-4.11788	1.33e-06	Cytoplasm	8060000	8548200	6116600	0	0	0
A0A0H2XI24	tr|A0A0H2XI24|A0A0H2XI24_STAA3 Aminopeptidase PepS GN=pepS	-4.1345	3.88e-05	Cytoplasm	115170000	152980000	258390000	9567600	9145800	9602900
A0A0H2XFW9	tr|A0A0H2XFW9|A0A0H2XFW9_STAA3 Protein RecA GN=recA	-4.15877	2.82e-07	Cytoplasm	7386100	8705800	7135500	0	0	0
Q2FJE2	sp|Q2FJE2|GLMU_STAA3 Bifunctional protein GlmU GN=glmU	-4.16243	5.95e-07	Cytoplasm	6585800	8155400	8608000	0	0	0
A0A0H2XHR6	tr|A0A0H2XHR6|A0A0H2XHR6_STAA3 Putative AMP-binding enzyme GN=SAUSA300_2542	-4.17278	8.82e-07	Cytoplasm	8076300	8977600	6515300	0	0	0
A0A0H2XI26	tr|A0A0H2XI26|A0A0H2XI26_STAA3 Ribonucleoside-diphosphate reductase, beta subunit GN=SAUSA300_0717	-4.22633	4.23e-06	Cytoplasm	42215000	62628000	40522000	2779300	2374400	2475600
P0C804	sp|P0C804|PSMA3_STAA3 Phenol-soluble modulin alpha 3 peptide GN=psmA3	-4.22902	0.000137301	Extracellular	10845000	11457000	4273600	0	0	0
Q2FHI0	sp|Q2FHI0|PYRH_STAA3 Uridylate kinase GN=pyrH	-4.24377	1.53e-06	Cytoplasm	7232300	10246000	7388900	0	0	0
A0A0H2XGP3	tr|A0A0H2XGP3|A0A0H2XGP3_STAA3 UDP-N-acetylglucosamine 1-carboxyvinyltransferase GN=murA	-4.26011	1.97e-06	Cytoplasm	8540000	10047000	6602000	0	0	0
A0A0H2XIS2	tr|A0A0H2XIS2|A0A0H2XIS2_STAA3 Branched-chain-amino-acid aminotransferase GN=ilvE	-4.26343	2.78e-07	Cytoplasm	9339100	8118400	7523000	0	0	0
Q2FF78	sp|Q2FF78|REX_STAA3 Redox-sensing transcriptional repressor Rex GN=rex	-4.27049	7.13e-07	Cytoplasm	8767800	9463100	6976200	0	0	0
Q2FFJ5	sp|Q2FFJ5|GATA_STAA3 Glutamyl-tRNA(Gln amidotransferase subunit A GN=gatA	-4.27195	3.91e-07	Cytoplasm	7968200	9625800	7569400	0	0	0
A0A0H2XHA0	tr|A0A0H2XHA0|A0A0H2XHA0_STAA3 EVE domain-containing protein GN=SAUSA300_2094	-4.29432	1.97e-06	Cytoplasm	9121000	10010000	6661700	0	0	0
A0A0H2XJP1	tr|A0A0H2XJP1|A0A0H2XJP1_STAA3 Putative exotoxin 4 GN=SAUSA300_1060	-4.30281	4.01e-06	Extracellular	9292800	10415000	6396300	0	0	0
Q2FJA1	sp|Q2FJA1|RL10_STAA3 50S ribosomal protein L10 GN=rplJ	-4.35325	4.34e-07	Cytoplasm	8499900	10246000	7894300	0	0	0
A0A0H2XFM4	tr|A0A0H2XFM4|A0A0H2XFM4_STAA3 Glucokinase GN=glk	-4.41478	3.55e-06	Cytoplasm	9060200	11968000	7206000	0	0	0
Q2FIX0	sp|Q2FIX0|Y655_STAA3 Probable transcriptional regulatory protein SAUSA300_0655 GN=SAUSA300_0655	-4.42235	6.41e-07	Cytoplasm	8099200	11035000	8881300	0	0	0
A0A0H2XFS4	tr|A0A0H2XFS4|A0A0H2XFS4_STAA3 Phosphoribosylamine--glycine ligase GN=purD	-4.48309	5.79e-08	Cytoplasm	9822800	9775500	9379300	0	0	0
A0A0H2XHB4	tr|A0A0H2XHB4|A0A0H2XHB4_STAA3 Ribose-phosphate pyrophosphokinase GN=prs	-4.48607	2.78e-07	Cytoplasm	9316800	11055000	8798500	0	0	0
Q2FEP5	sp|Q2FEP5|RS3_STAA3 30S ribosomal protein S3 GN=rpsC	-4.52783	6.83e-06	Cytoplasm	9366300	13902000	7591000	0	0	0
A0A0H2XK58	tr|A0A0H2XK58|A0A0H2XK58_STAA3 Cell division protein FtsZ GN=ftsZ	-4.5804	6.03e-06	Cytoplasm	11857000	12729000	7305500	0	0	0
A0A0H2XI18	tr|A0A0H2XI18|A0A0H2XI18_STAA3 Uncharacterized protein GN=SAUSA300_2236	-4.58109	7.22e-08	Cytoplasm	10221000	9849700	10968000	0	0	0
A0A0H2XKN2	tr|A0A0H2XKN2|A0A0H2XKN2_STAA3 Uncharacterized protein GN=SAUSA300_pUSA010004	-4.62485	2.07e-05	Extracellular	1950700032	2172499968	1155399936	88106000	60184000	61481000
Q2FHI2	sp|Q2FHI2|RS2_STAA3 30S ribosomal protein S2 GN=rpsB	-4.69072	0.00805517	Cytoplasm	58518000	90300000	37903000	6985300	3855000	0
A0A0H2XIT3	tr|A0A0H2XIT3|A0A0H2XIT3_STAA3 Acetoin(Diacetyl reductase GN=SAUSA300_0129	-4.71457	1.71e-06	Cytoplasm	11078000	14400000	9136200	0	0	0
Q2FIK4	sp|Q2FIK4|EMP_STAA3 Extracellular matrix protein-binding protein emp GN=emp	-4.71971	2.09e-06	Wall	9419300	14947000	10463000	0	0	0
A0A0H2XJH7	tr|A0A0H2XJH7|A0A0H2XJH7_STAA3 Immunoglobulin G binding protein A GN=SAUSA300_0113	-4.77921	7.07e-07	Wall	13626000	12689000	9642000	0	0	0
A0A0H2XG74	tr|A0A0H2XG74|A0A0H2XG74_STAA3 Oxidoreductase, aldo/keto reductase family GN=SAUSA300_0688	-4.81228	2.17e-07	Cytoplasm	12641000	13311000	10613000	0	0	0
A0A0H2XGC3	tr|A0A0H2XGC3|A0A0H2XGC3_STAA3 Hypoxanthine phosphoribosyltransferase GN=hpt	-4.87186	5.79e-08	Cytoplasm	12792000	12953000	12199000	0	0	0
A0A0H2XFX6	tr|A0A0H2XFX6|A0A0H2XFX6_STAA3 Uncharacterized protein GN=SAUSA300_1650	-4.88152	1.13e-07	Cytoplasm	11619000	12836000	13828000	0	0	0
A0A0H2XEX6	tr|A0A0H2XEX6|A0A0H2XEX6_STAA3 Transcription termination/antitermination protein NusA GN=nusA	-4.90858	1.05e-07	Cytoplasm	13234000	13932000	11833000	0	0	0
Q2FG28	sp|Q2FG28|Y1656_STAA3 Putative universal stress protein SAUSA300_1656 GN=SAUSA300_1656	-4.94067	6.25e-07	Cytoplasm	14157000	15251000	10802000	0	0	0
Q2FG27	sp|Q2FG27|ACKA_STAA3 Acetate kinase GN=ackA	-5.00337	1.48e-05	Cytoplasm	17100000	17907000	8677300	0	0	0
Q2FG61	sp|Q2FG61|TIG_STAA3 Trigger factor GN=tig	-5.09598	3.33e-05	Cytoplasm	19368000	19891000	8361700	0	0	0
A0A0H2XG68	tr|A0A0H2XG68|A0A0H2XG68_STAA3 Phi77 ORF011-like protein, phage transcriptional repressor GN=SAUSA300_1969	-5.11798	1.08e-07	Cytoplasm	13805000	16601000	14714000	0	0	0
A0A0H2XHQ4	tr|A0A0H2XHQ4|A0A0H2XHQ4_STAA3 Alkyl hydroperoxide reductase, subunit F GN=ahpF	-5.14215	0.00176046	Cytoplasm	78894000	48695000	48370000	2830700	3452100	0
A0A0H2XG16	tr|A0A0H2XG16|A0A0H2XG16_STAA3 Clumping factor A GN=clfA	-5.1713	1.21e-07	Wall	609840000	661049984	546960000	16206000	17507000	16610000
A0A0H2XHP9	tr|A0A0H2XHP9|A0A0H2XHP9_STAA3 Staphylocoagulase GN=coa	-5.2354	1.33e-06	Extracellular	16674000	20391000	12661000	0	0	0
Q2FES1	sp|Q2FES1|RL13_STAA3 50S ribosomal protein L13 GN=rplM	-5.26934	3.83e-05	Cytoplasm	19068000	25993000	9320400	0	0	0
Q2FG07	sp|Q2FG07|ISDH_STAA3 Iron-regulated surface determinant protein H GN=isdH	-5.31332	0.00675617	Wall	72170000	37718000	29272000	0	0	6797500
Q2FJ92	sp|Q2FJ92|EFTU_STAA3 Elongation factor Tu GN=tuf	-5.41185	3.74e-06	Cytoplasm	328870016	336510016	195950000	7349200	6073000	6297100
Q2FDT8	sp|Q2FDT8|ISAA_STAA3 Probable transglycosylase IsaA GN=isaA	-5.46781	6.19e-05	Extracellular	27816000	26480000	9475800	0	0	0
A0A0H2XFQ3	tr|A0A0H2XFQ3|A0A0H2XFQ3_STAA3 Cysteine synthase GN=cysK	-5.47971	0.070996	Cytoplasm	118260000	140100000	0	0	0	0
Q2FEV0	sp|Q2FEV0|ASP23_STAA3 Alkaline shock protein 23 GN=asp23	-5.50507	1.89e-06	Cytoplasm	18680000	26473000	15251000	0	0	0
A0A0H2XG70	tr|A0A0H2XG70|A0A0H2XG70_STAA3 Biotin carboxylase GN=accC	-5.55876	1.74e-07	Cytoplasm	19356000	18416000	23657000	0	0	0
Q2FHK6	sp|Q2FHK6|ACP_STAA3 Acyl carrier protein GN=acpP	-5.68471	7.43e-08	Cytoplasm	20426000	24703000	21716000	0	0	0
P0C7Y0;P0C7Z2	sp|P0C7Y0|PSMA1_STAA3 Phenol-soluble modulin alpha 1 peptide GN=psmA1 ;sp|P0C7Z2|PSMA2_STAA3 Phenol-soluble modulin alpha 2 peptide GN=psmA2 PE=1	-5.91668	3.38e-05	Extracellular	1272899968	1252300032	465020000	14791000	14897000	15261000
Q2FHV2	sp|Q2FHV2|ISDB_STAA3 Iron-regulated surface determinant protein B GN=isdB	-6.07843	2.2e-07	Wall	29823000	24440000	34090000	0	0	0
A0A0H2XIY5	tr|A0A0H2XIY5|A0A0H2XIY5_STAA3 Oligoendopeptidase F GN=pepF	-6.15602	5.18e-06	Cytoplasm	21788000	28025000	47817000	0	0	0
A0A0H2XES7	tr|A0A0H2XES7|A0A0H2XES7_STAA3 Exotoxin GN=SAUSA300_0402	-6.16277	1.84e-07	Extracellular	33769000	33998000	25791000	0	0	0
A0A0H2XIS3	tr|A0A0H2XIS3|A0A0H2XIS3_STAA3 Putative staphylococcal enterotoxin GN=SAUSA300_0370	-6.16981	1.91e-06	Extracellular	37039000	37658000	21542000	0	0	0
Q2FG54	sp|Q2FG54|SYT_STAA3 Threonine--tRNA ligase GN=thrS	-6.22027	1.38e-06	Cytoplasm	39221000	37053000	22963000	0	0	0
A0A0H2XJ83	tr|A0A0H2XJ83|A0A0H2XJ83_STAA3 Signal recognition particle receptor FtsY GN=ftsY	-6.502	5.79e-08	Membrane	35104000	40706000	41955000	0	0	0
Q2FEP9	sp|Q2FEP9|RL14_STAA3 50S ribosomal protein L14 GN=rplN	-6.65922	2.75e-07	Cytoplasm	43801000	53280000	35623000	0	0	0
A0A0H2XIC6	tr|A0A0H2XIC6|A0A0H2XIC6_STAA3 30S ribosomal protein S1 GN=rpsA	-6.7422	2.6e-07	Cytoplasm	49923000	53758000	36811000	0	0	0
P0C817	sp|P0C817|PSMA4_STAA3 Phenol-soluble modulin alpha 4 peptide GN=psmA4	-6.88586	4.91e-05	Extracellular	22072000512	19637000192	7473299968	92154000	104310000	203720000
Q2FE79	sp|Q2FE79|SBI_STAA3 Immunoglobulin-binding protein Sbi GN=sbi	-6.92157	6.69e-07	Membrane	57609000	65035000	38289000	0	0	0
A0A0H2XI01	tr|A0A0H2XI01|A0A0H2XI01_STAA3 N-acetylmuramoyl-L-alanine amidase domain protein GN=SAUSA300_2579	-7.13537	6.47e-07	Extracellular	3104399872	3307800064	1968600064	18960000	19648000	19527000
A0A0H2XHQ2	tr|A0A0H2XHQ2|A0A0H2XHQ2_STAA3 Thioredoxin reductase GN=trxB	-7.33999	6.68e-08	Cytoplasm	64473000	65015000	81693000	0	0	0
A0A0H2XHK2	tr|A0A0H2XHK2|A0A0H2XHK2_STAA3 Clumping factor B GN=clfB	-7.40315	1.84e-07	Wall	628249984	678179968	499180000	3279000	3310900	4039600
A0A0H2XKC1	tr|A0A0H2XKC1|A0A0H2XKC1_STAA3 5-nucleotidase, lipoprotein e(P4 family GN=SAUSA300_0307	-7.43202	4.34e-07	Extracellular	2866299904	2587000064	1880199936	16346000	12411000	13345000
Q2FFF7	sp|Q2FFF7|CHIPS_STAA3 Chemotaxis inhibitory protein GN=chp	-8.36399	1.76e-07	Extracellular	155010000	168670000	110140000	0	0	0
A0A0H2XJZ9	tr|A0A0H2XJZ9|A0A0H2XJZ9_STAA3 Putative surface protein GN=SAUSA300_0408	-8.62068	1.08e-07	Wall	183090000	197860000	135560000	0	0	0
A0A0H2XJZ3	tr|A0A0H2XJZ3|A0A0H2XJZ3_STAA3 Phosphoenolpyruvate-protein phosphotransferase GN=ptsI	-9.42171	5.79e-08	Cytoplasm	253110000	291710016	351800000	0	0	0
A0A0H2XHZ7	tr|A0A0H2XHZ7|A0A0H2XHZ7_STAA3 Antibacterial protein GN=SAUSA300_1067	-9.45936	1.41e-06	Extracellular	365020000	428150016	179740000	0	0	0

## Sheet: Lipoproteins
Uniprot ID	Protein	Protein description	LFQ intensity CONTROL1	LFQ intensity CONTROL2	LFQ intensity CONTROL3	LFQ intensity LA1	LFQ intensity LA2	LFQ intensity LA3
A0A0H2XFG0	FhuD2	tr|A0A0H2XFG0|A0A0H2XFG0_STAA3 Iron compound ABC transporter, iron compound-binding protein GN=SAUSA300_2235	62501000	55612000	53160000	71128000	66156000	65693000										34.011	38.1	38.1	38.1	38.4	38.4	38.4
A0A0H2XKM7	SstD	tr|A0A0H2XKM7|A0A0H2XKM7_STAA3 Transferrin receptor GN=SAUSA300_0721	72331000	73679000	77274000	186850000	154400000	142460000										37.854	42.7	42.7	42.7	47.4	54.4	54.4
A0A0H2XHK0	SirA	tr|A0A0H2XHK0|A0A0H2XHK0_STAA3 Iron compound ABC transporter, iron compound-binding protein SirA GN=sirA	22054000	25649000	26435000	30582000	31040000	35706000										36.744	15.5	17.9	17.9	30.9	28.8	30.9
A0A0H2XEB0	HtsA	tr|A0A0H2XEB0|A0A0H2XEB0_STAA3 Iron compound ABC transporter, iron compound-binding protein GN=SAUSA300_2136	25974000	26493000	18560000	13380000	15386000	15538000										36.591	24.5	24.5	21.4	23.2	23.2	26.9
A0A0H2XI48	SitC	tr|A0A0H2XI48|A0A0H2XI48_STAA3 ABC transporter, substrate-binding protein GN=SAUSA300_0618	1046700032	1026700032	1064600000	1795399936	1879000064	1988700032										34.74	66	63.8	66	74.8	74.8	74.8
A0A0H2XIF6	A0A0H2XIF6	tr|A0A0H2XIF6|A0A0H2XIF6_STAA3 Putative lipoprotein GN=SAUSA300_0203	4174700	5765900	5749700	67168000	55207000	75298000										67.009	7.3	5.8	5.8	38.9	37.1	36
A0A0H2XGY9	ModA	tr|A0A0H2XGY9|A0A0H2XGY9_STAA3 Molybdenum ABC transporter, molybdenum-binding protein ModA GN=modA	36226000	33463000	36985000	36031000	38261000	43643000										29.051	36.5	40.4	40.4	37.3	37.3	37.3
A0A0H2XK42	TcyA	tr|A0A0H2XK42|A0A0H2XK42_STAA3 Amino acid ABC transporter, amino acid-binding protein GN=SAUSA300_2359	296520000	289009984	310950016	411649984	410200000	446569984										28.904	63.7	63.7	63.7	64.5	64.5	64.5
A0A0H2XIJ5	Opp3A	tr|A0A0H2XIJ5|A0A0H2XIJ5_STAA3 Oligopeptide ABC transporter, substrate-binding protein GN=oppA	2841600	2433300	2941300	1427300	1365500	1813800										61.571	3.4	5.4	5.4	5.4	5.4	5.4
A0A0H2XFT9	GmpC	tr|A0A0H2XFT9|A0A0H2XFT9_STAA3 Lipoprotein GN=SAUSA300_0437	27049000	27246000	24796000	18627000	23398000	18704000										30.456	41.4	33.2	41.4	44.3	44.6	44.6
A0A0H2XEA1	OpuAC	tr|A0A0H2XEA1|A0A0H2XEA1_STAA3 Lipoprotein GN=SAUSA300_0798	81055000	92350000	93000000	167650000	171700000	160410000										30.351	53.5	45.4	53.5	64.5	64.5	64.5
A0A0H2XH45	SaeP	tr|A0A0H2XH45|A0A0H2XH45_STAA3 Putative lipoprotein GN=SAUSA300_0693	239260000	229340000	240790000	244870000	242620000	220240000										16.045	42.5	42.5	42.5	42.5	42.5	42.5
Q2FFQ5	PrsA	sp|Q2FFQ5|PRSA_STAA3 Foldase protein PrsA GN=prsA	60698000	51045000	50749000	98464000	108960000	84416000										35.637	26.2	26.2	26.2	41.2	42.8	41.6
Q2FJJ6	Lpl-9	sp|Q2FJJ6|Y419_STAA3 Uncharacterized lipoprotein SAUSA300_0419 GN=SAUSA300_0419	34123000	32395000	30058000	59592000	72234000	67351000										31.437	36.3	33.3	36.7	51.9	54.8	54.8
A0A0H2XFS1	CopL	tr|A0A0H2XFS1|A0A0H2XFS1_STAA3 Putative lipoprotein GN=SAUSA300_0079	13704000	12291000	6432600	8559900	8041800	8477500										20.136	19.9	19.9	19.9	19.9	19.9	19.9
A0A0H2XG58	A0A0H2XG58	tr|A0A0H2XG58|A0A0H2XG58_STAA3 Putative lipoprotein GN=SAUSA300_2403	15761000	11259000	15896000	16272000	23693000	14083000										17.311	16.6	16.6	14.6	27.2	27.2	27.2
Q2FEC8	Q2FEC8	sp|Q2FEC8|Y2315_STAA3 Uncharacterized lipoprotein SAUSA300_2315 GN=SAUSA300_2315	8508500	5121900	6314900	4980600	3299100	4783500										23.362	15.3	15.3	15.3	13.4	21.5	13.4
A0A0H2XHH5	A0A0H2XHH5	tr|A0A0H2XHH5|A0A0H2XHH5_STAA3 Putative lipoprotein GN=SAUSA300_1478	6238900	11694000	8233200	19717000	21466000	19205000										14.098	25.4	25.4	25.4	43.2	43.2	43.2
A0A0H2XHH4	A0A0H2XHH4	tr|A0A0H2XHH4|A0A0H2XHH4_STAA3 Putative lipoprotein GN=SAUSA300_0769	179200000	180700000	171060000	309110016	350040000	298289984										28.419	53.7	59.1	53.3	45.9	50	45.9
A0A0H2XDI1	AdcA	tr|A0A0H2XDI1|A0A0H2XDI1_STAA3 Zn-binding lipoprotein adcA-like protein GN=SAUSA300_2351	0	0	0	4776700	3792700	4610800										59.186	0	2.5	2.5	6.2	8.7	8.7
A0A0H2XIQ0	OpuCc	tr|A0A0H2XIQ0|A0A0H2XIQ0_STAA3 Glycine betaine/carnitine/choline ABC transporter GN=opuCc	0	0	0	2397500	2583700	2954100										34.813	0	0	0	15.3	18.5	7.3
A0A0H2XIR7	OppA-ACME	tr|A0A0H2XIR7|A0A0H2XIR7_STAA3 Peptide ABC transporter, peptide-binding protein GN=SAUSA300_0073	0	0	0	3436300	4534900	3399300										57.943	0	0	0	11.6	13.2	11.6
Q2FKF9	Q2FKF9	sp|Q2FKF9|Y102_STAA3 Uncharacterized lipoprotein SAUSA300_0102 GN=SAUSA300_0102	0	0	0	1757200	2152900	1827700										29.577	3.1	3.1	3.1	18.8	18.8	14.5
A0A0H2XF17	A0A0H2XF17	tr|A0A0H2XF17|A0A0H2XF17_STAA3 Putative lipoprotein GN=SAUSA300_1106	0	0	0	97871000	119810000	101780000										35.907	0	0	0	54.9	54.9	59.9
A0A0H2XGB8	A0A0H2XGB8	tr|A0A0H2XGB8|A0A0H2XGB8_STAA3 Putative lipoprotein GN=SAUSA300_0303	0	0	0	23885000	20478000	22397000										14.631	0	0	0	39.5	39.5	39.5
A0A0H2XET3	A0A0H2XET3	tr|A0A0H2XET3|A0A0H2XET3_STAA3 Uncharacterized protein GN=SAUSA300_1440	0	0	0	28540000	37454000	34551000										33.576	2.4	2.4	2.4	22.5	22.5	22.5
